# Supplementary material for: Kinetic competition during the transcription cycle results in stochastic RNA processing
Source: eLife. 2014 Oct 1;3:e03939. doi: 10.7554/eLife.03939 (PMC4210818; doi:10.7554/eLife.03939)
Supplement: Source code 1. — DOI: http://dx.doi.org/10.7554/eLife.03939.032 [file elife03939s003.zip]

Archive with 64 entries (64 files):
- localizeApp/.project
- localizeApp/algorithm_select.pro
- localizeApp/auto_black_level.pro
- localizeApp/auto_bpass.pro
- localizeApp/batch_setup.pro
- localizeApp/bit_operations.pro
- localizeApp/bpass.pro
- localizeApp/bpassView.pro
- localizeApp/bpassviewstack.pro
- localizeApp/change_extension.pro
- localizeApp/channel_open.pro
- localizeApp/clearWindow.pro
- localizeApp/composite_mask_procedures.pro
- localizeApp/confirmROI.pro
- localizeApp/contrast_adjustment.pro
- localizeApp/cull_spot.pro
- localizeApp/denoise.pro
- localizeApp/dualtrackbutton.pro
- localizeApp/fast_centroid.pro
- localizeApp/fcs_frap_loc.pro
- localizeApp/file_operations.pro
- localizeApp/find_spot.pro
- localizeApp/frame_view_control.pro
- localizeApp/gaussian_2d.pro
- localizeApp/gmask_fit.pro
- localizeApp/leastsqr_fit.pro
- localizeApp/local_background.pro
- localizeApp/localize.pro
- localizeApp/localizeApp.pro
- localizeApp/localizeapp.sav
- localizeApp/localizeauxButton.pro
- localizeApp/localizebootstrapbutton.pro
- localizeApp/localizeButton.pro
- localizeApp/localizedualbutton.pro
- localizeApp/localizefixedmaskButton.pro
- localizeApp/localizemanyroiButton.pro
- localizeApp/localizeparametermenu.pro
- localizeApp/localizereversebutton.pro
- localizeApp/localizeroiButton.pro
- localizeApp/lsm_ipl_standalone.pro
- localizeApp/lsm_read.pro
- localizeApp/luberize.pro
- localizeApp/mpcurvefit.pro
- localizeApp/mpfit.pro
- localizeApp/output_center.pro
- localizeApp/rawView.pro
- localizeApp/read_ipl.pro
- localizeApp/read_loc.pro
- localizeApp/read_trk.pro
- localizeApp/rtfm.pro
- localizeApp/rtfm_select.pro
- localizeApp/scale_pic.pro
- localizeApp/select_region.pro
- localizeApp/select_spot_window.pro
- localizeApp/smallwindowgaussianfit.pro
- localizeApp/statistics.pro
- localizeApp/track.pro
- localizeApp/trackButton.pro
- localizeApp/trackmanualbutton.pro
- localizeApp/unq.pro
- localizeApp/widget_height.pro
- localizeApp/write_ipl.pro
- localizeApp/write_pic.pro
- localizeApp/zeiss5__define.pro
