# Supplementary material for: Kinetic competition during the transcription cycle results in stochastic RNA processing
Source: eLife. 2014 Oct 1;3:e03939. doi: 10.7554/eLife.03939 (PMC4210818; doi:10.7554/eLife.03939)
Supplement: Source code 1. — DOI: http://dx.doi.org/10.7554/eLife.03939.032 [file elife03939s003.zip › localizeApp/algorithm_select.pro]

function algorithm_select, event
;event = {ID:0L, TOP:0L, HANDLER:0L, SELECT:0, VALUE:0 }
;if event.value eq 0 then print, 'Gaussian Mask'
;if event.value eq 1 then print, 'Nonlinear Least Squares'
widget_control, event.top, get_uvalue=parameters
parameters.algorithm=event.value
widget_control, event.top, set_uvalue=parameters, /no_copy

return, 1
end
