# Supplementary material for: Kinetic competition during the transcription cycle results in stochastic RNA processing
Source: eLife. 2014 Oct 1;3:e03939. doi: 10.7554/eLife.03939 (PMC4210818; doi:10.7554/eLife.03939)
Supplement: Source code 1. — DOI: http://dx.doi.org/10.7554/eLife.03939.032 [file elife03939s003.zip › localizeApp/auto_black_level.pro]

function auto_black_level, event

widget_control, event.top, get_uvalue=parameters
parameters.auto_black_level_val=event.value
;if parameters.auto_black_level_val eq 0 then print, 'auto black level'
;if parameters.auto_black_level_val eq 1 then print, 'manual black level'
;if parameters.auto_black_level_val eq 2 then print, 'local black level'

;in auto_black level mode, we disable the other black level selection
if parameters.auto_black_level_val eq 0 then widget_control, parameters.blacklevelID, sensitive=0
if parameters.auto_black_level_val eq 1 then widget_control, parameters.blacklevelID, sensitive=1
if parameters.auto_black_level_val eq 2 then widget_control, parameters.blacklevelID, sensitive=0

widget_control, event.top, set_uvalue=parameters, /no_copy

return, 1
end
