# Supplementary material for: Kinetic competition during the transcription cycle results in stochastic RNA processing
Source: eLife. 2014 Oct 1;3:e03939. doi: 10.7554/eLife.03939 (PMC4210818; doi:10.7554/eLife.03939)
Supplement: Source code 1. — DOI: http://dx.doi.org/10.7554/eLife.03939.032 [file elife03939s003.zip › localizeApp/bit_operations.pro]

FUNCTION set_bit, input_number, bit, value
index=byte(2b^(bit-1))
if value eq 1 then return, byte(input_number) or index
if value eq 0 then return, (byte(input_number) xor index) and (byte(input_number))
end

FUNCTION get_bit, input_number, bit
return, byte(ishft(input_number,-(bit-1)) AND 1b)
end
