# Supplementary material for: Kinetic competition during the transcription cycle results in stochastic RNA processing
Source: eLife. 2014 Oct 1;3:e03939. doi: 10.7554/eLife.03939 (PMC4210818; doi:10.7554/eLife.03939)
Supplement: Source code 1. — DOI: http://dx.doi.org/10.7554/eLife.03939.032 [file elife03939s003.zip › localizeApp/bpass.pro]

; ********** start of bpass.pro
;
; see http://www.physics.emory.edu/~weeks/idl
;  for further documentation
;
;+
; NAME:
;		bpass
; PURPOSE:
;		Implements a real-space bandpass filter which suppress 
;		pixel noise and slow-scale image variations while 
;		retaining information of a characteristic size.
;
; CATEGORY:
;		Image Processing
; CALLING SEQUENCE:
;		res = dgfilter( image, lnoise, lobject )
; INPUTS:
;		image:	The two-dimensional array to be filtered.
;		lnoise: Characteristic lengthscale of noise in pixels.
;			Additive noise averaged over this length should
;			vanish. MAy assume any positive floating value.
;		lobject: A length in pixels somewhat larger than a typical
;			object. Must be an odd valued integer.
; OUTPUTS:
;		res:	filtered image.
; PROCEDURE:
;		simple 'wavelet' convolution yields spatial bandpass filtering.
; NOTES:
; MODIFICATION HISTORY:
;		Written by David G. Grier, The University of Chicago, 2/93.
;		Greatly revised version DGG 5/95.
;		Added /field keyword JCC 12/95.
;		Revised & added 'stack','voxel' capability JCC 5/97.
;
;	This code 'bpass.pro' is copyright 1997, John C. Crocker and 
;	David G. Grier.  It should be considered 'freeware'- and may be
;	distributed freely in its original form when properly attributed.
;-
function bpass, image, lnoise, lobject, field = field, noclip=noclip

nf = n_elements(image(0,0,*))

;on_error, 2				; go to caller on error

b = float( lnoise )
w = round( lobject > (2. * b) )
N = 2*w + 1

r = (findgen( N ) - w)/(2. * b)
xpt = exp( -r^2 )
xpt = xpt / total(xpt)
factor = ( total(xpt^2) - 1/N )

gx = xpt
gy = transpose(gx)

bx = fltarr(N) - 1./N
by = transpose(bx)

if keyword_set( field ) then begin
	if N mod 4 eq 1 then indx = 2*indgen(w+1)$
			else indx = 1+ (2*indgen(w))
	gy = gy(indx)
	gy = gy/total(gy)

	nn = n_elements(indx)
	by = fltarr(nn) - 1./nn
endif

res = float(image)
; do x and y convolutions
for i = 0,nf-1 do begin
	g = convol( float(image(*,*,i)), gx )
	g = convol( g, gy )

	b = convol( float(image(*,*,i)), bx )
	b = convol( b, by )
	
	res(*,*,i) = g-b
endfor

if keyword_set( noclip ) then $
	return,res/factor $
else $
	return,res/factor > 0

end

;*********** end of bpass.pro
