# Supplementary material for: Kinetic competition during the transcription cycle results in stochastic RNA processing
Source: eLife. 2014 Oct 1;3:e03939. doi: 10.7554/eLife.03939 (PMC4210818; doi:10.7554/eLife.03939)
Supplement: Source code 1. — DOI: http://dx.doi.org/10.7554/eLife.03939.032 [file elife03939s003.zip › localizeApp/bpassviewstack.pro]

pro bpassViewStack, event
widget_control, event.top, GET_Uvalue=info
widget_control, info.firstID, get_value=first_frame
widget_control, info.lastID, get_value=last_frame
stack=[first_frame, last_frame]
widget_control, event.top, SET_uvalue=info, /no_copy
bpassview, event, stack=stack
return
end
