# Supplementary material for: Kinetic competition during the transcription cycle results in stochastic RNA processing
Source: eLife. 2014 Oct 1;3:e03939. doi: 10.7554/eLife.03939 (PMC4210818; doi:10.7554/eLife.03939)
Supplement: Source code 1. — DOI: http://dx.doi.org/10.7554/eLife.03939.032 [file elife03939s003.zip › localizeApp/change_extension.pro]

function change_extension, filename, new_extension

;This utility changes the extension on a filename (string) to 'new_extension'
;usage: new_filename=change_extension(old_filename, new_extension)
;DRL
;7/12/2004

s=strlen(filename)
if s eq 0 then begin
    print, 'filename not recognized'
    return, 1
    endif
new_filename=filename
strput, new_filename, new_extension, s-3
return, strtrim(new_filename)
end
