# Supplementary material for: Kinetic competition during the transcription cycle results in stochastic RNA processing
Source: eLife. 2014 Oct 1;3:e03939. doi: 10.7554/eLife.03939 (PMC4210818; doi:10.7554/eLife.03939)
Supplement: Source code 1. — DOI: http://dx.doi.org/10.7554/eLife.03939.032 [file elife03939s003.zip › localizeApp/channel_open.pro]

pro redchannel_open, event
file = DIALOG_PICKFILE(/READ, FILTER = '*.pic', dialog_parent=event.top)

if file eq '' then return

widget_control, event.top, GET_Uvalue=maskinfo
maskinfo.redFilename=file
widget_control, maskinfo.drawID, get_value=win1
widget_control, maskinfo.redfileID, set_value=maskinfo.redFilename
wset, win1

res = QUERY_TIFF(file, IMAGE_INDEX=0)
IF (res EQ 0) then begin
       res=dialog_message('Cannot read tif file', title='File error in myApp_open')
       return
     endif
pic=read_tiff(file, image_index=0)

tvscl, pic, 0,0, 1
widget_control, event.top, SET_Uvalue=maskinfo, /no_copy
end

pro greenchannel_open, event
file = DIALOG_PICKFILE(/READ, FILTER = '*.pic', dialog_parent=event.top)

if file eq '' then return

widget_control, event.top, GET_Uvalue=maskinfo
maskinfo.greenFilename=file
widget_control, maskinfo.drawID, get_value=win1
widget_control, maskinfo.greenfileID, set_value=maskinfo.greenFilename
wset, win1
pic=read_tiff(file, image_index=0)

IF (res EQ -1) then begin
       res=dialog_message('Cannot read IPLAB file', title='File error in GREENCHANNELOPEN')
       return
     endif
tvscl, pic, 0,0, 2
widget_control, event.top, SET_Uvalue=maskinfo, /no_copy
end

pro bluechannel_open, event
file = DIALOG_PICKFILE(/READ, FILTER = '*.pic', dialog_parent=event.top)

if file eq '' then return

widget_control, event.top, GET_Uvalue=maskinfo
maskinfo.blueFilename=file
widget_control, maskinfo.drawID, get_value=win1
widget_control, maskinfo.bluefileID, set_value=maskinfo.blueFilename
wset, win1
pic=read_tiff(file, image_index=0)

IF (res EQ -1) then begin
       res=dialog_message('Cannot read IPLAB file', title='File error in REDCHANNELOPEN')
       return
     endif
tvscl, pic, 0,0, 3
widget_control, event.top, SET_Uvalue=maskinfo, /no_copy
end
