# Supplementary material for: Kinetic competition during the transcription cycle results in stochastic RNA processing
Source: eLife. 2014 Oct 1;3:e03939. doi: 10.7554/eLife.03939 (PMC4210818; doi:10.7554/eLife.03939)
Supplement: Source code 1. — DOI: http://dx.doi.org/10.7554/eLife.03939.032 [file elife03939s003.zip › localizeApp/clearWindow.pro]

pro clearwindow, event
widget_control, event.top, GET_Uvalue=maskinfo
widget_control, maskinfo.drawID, get_value=win1
wset, win1
erase
return
end
