# Supplementary material for: Kinetic competition during the transcription cycle results in stochastic RNA processing
Source: eLife. 2014 Oct 1;3:e03939. doi: 10.7554/eLife.03939 (PMC4210818; doi:10.7554/eLife.03939)
Supplement: Source code 1. — DOI: http://dx.doi.org/10.7554/eLife.03939.032 [file elife03939s003.zip › localizeApp/contrast_adjustment.pro]

PRO contrast_adjustment, event
;{WIDGET_SLIDER, ID:0L, TOP:0L, HANDLER:0L, VALUE:0L, DRAG:0}
;print, event.value
widget_control, event.top, GET_Uvalue=info
frame=info.frameindex
pic=read_tiff(info.picFilename, image_index=frame)

IF (pic[0] EQ -1) then begin
       res=dialog_message('Cannot read pic file', title='File error in LOCALIZE')
       return
     endif

;cutoff all values above the threshold (i.e. squash the top range
index=where(pic GE event.value)
index=abs(index)
pic(index) = event.value

tvscl, pic, 0, 0, 2
info.peak_white=event.value
widget_control, event.top, SET_Uvalue=info, /no_copy
return
end
