# Supplementary material for: Kinetic competition during the transcription cycle results in stochastic RNA processing
Source: eLife. 2014 Oct 1;3:e03939. doi: 10.7554/eLife.03939 (PMC4210818; doi:10.7554/eLife.03939)
Supplement: Source code 1. — DOI: http://dx.doi.org/10.7554/eLife.03939.032 [file elife03939s003.zip › localizeApp/fast_centroid.pro]

FUNCTION fast_centroid, pic

a=size(pic)
x_dim = a[1]
y_dim = a[2]
array=lindgen(x_dim, y_dim)
xarr=array mod x_dim
yarr=array/x_dim
sum=double(total(pic))
xcenter=total(xarr*pic)/sum
ycenter=total(yarr*pic)/sum
return, [xcenter, ycenter, sum]
end
