# Supplementary material for: Kinetic competition during the transcription cycle results in stochastic RNA processing
Source: eLife. 2014 Oct 1;3:e03939. doi: 10.7554/eLife.03939 (PMC4210818; doi:10.7554/eLife.03939)
Supplement: Source code 1. — DOI: http://dx.doi.org/10.7554/eLife.03939.032 [file elife03939s003.zip › localizeApp/fcs_frap_loc.pro]

function FCS_FRAP_loc, event
widget_control, event.top, get_uvalue=parameters
parameters.FCS_FRAP=event.value
;if event.value eq 0 then print, 'FCS / FRAP localization On'
;if event.value eq 1 then print, 'Off'
widget_control, event.top, set_uvalue=parameters, /no_copy
return, 1
end
