# Supplementary material for: Kinetic competition during the transcription cycle results in stochastic RNA processing
Source: eLife. 2014 Oct 1;3:e03939. doi: 10.7554/eLife.03939 (PMC4210818; doi:10.7554/eLife.03939)
Supplement: Source code 1. — DOI: http://dx.doi.org/10.7554/eLife.03939.032 [file elife03939s003.zip › localizeApp/localizemanyroiButton.pro]

PRO localizemanyroiButton, event
;get the global strucutre


    widget_control, event.top, GET_Uvalue=info
    widget_control, info.confirmID, sensitive=1
    widget_control, info.firstID, get_value=first

    info.roimanyIndex=first

    ;read the pic and display it:this is the initial frame
    raw_image=read_tiff(info.picFilename, image_index=first-1)
    tvscl, raw_image, 0, 0, 2

    ;initialize the *.loc output file that localize.pro will use
    output_file=change_extension(info.picFilename, 'loc')
    openw, 2, output_file, error=err
    IF (err NE 0) then begin
        res=dialog_message(!ERROR_STATE.MSG, title='File error in LOCALIZEmanyROIbutton')
        close, 2
        return
        endif
        close, 2   ;close it right away because there is no need for writing data yet.

    widget_control, info.outputlocalizeID, set_value='frame:'+string(first)

    widget_control, event.top, SET_uvalue=info, /no_copy
    return
    end
