# Supplementary material for: Kinetic competition during the transcription cycle results in stochastic RNA processing
Source: eLife. 2014 Oct 1;3:e03939. doi: 10.7554/eLife.03939 (PMC4210818; doi:10.7554/eLife.03939)
Supplement: Source code 1. — DOI: http://dx.doi.org/10.7554/eLife.03939.032 [file elife03939s003.zip › localizeApp/lsm_read.pro]

	+
	NAME:
	lsm_read
	PURPOSE:
	Read ZEISS lsm5 data files
	CATEGORY:
	image I/O
	CALLING SEQUENCE:
	data=lsm_read(name)
	INPUTS:
	ZEISS lsm5 data file
	OPTIONAL INPUTS:
	KEYWORD PARAMETERS:
	ZEISS: variable will contain ZEISS private header
	PLANAR: planar configuration
	THUMBNAIL: variable will contain thumbnail
	OUTPUTS:
	data: image data
	OPTIONAL OUTPUTS:
	COMMON BLOCKS:
	SIDE EFFECTS:
	RESTRICTIONS:
	PROCEDURE:
	EXAMPLE:
	MODIFICATION HISTORY:
	Thu Oct 8 10:07:37 1998, Karsten Rodenacker
	<iliad@janus.gsf.de>
	4/20/2009, Daniel Larson, DLARSON@AECOM.YU>EDU
	1. lsm_read_point checks for LZW compression and returns -1 if images are compressed.
	-
FUNCTION lsm_data_read, resu, lun, x_offset, $
samples, stripbytec, stripoffsets, bitspersample
FOR i=0, samples-1 DO BEGIN
CASE bitspersample[i] OF
16: data = intarr(stripbytec[i]/2)
32: data = lonarr(stripbytec[i]/4)
ELSE: data = bytarr(stripbytec[i])
ENDCASE
point_lun, lun, stripoffsets[i]+x_offset
readu, lun, data
IF (bitspersample[i] NE 8) and (!version.arch ne 'x86') THEN data = swap_endian(data)
IF n_elements(resu) LE 1 THEN resu = temporary(data) $
ELSE resu = [[resu], [temporary(data)]]
ENDFOR
return, resu
END
FUNCTION lsm_value_read, direntry, lun, x_offset
CASE direntry.type OF
3:typlen = 2
4:typlen = 4
5:typlen = 4	?
ELSE:typlen = 1
ENDCASE
IF direntry.length*typlen LE 4 THEN BEGIN
CASE direntry.type OF
1: val = byte(direntry.value)
2: val = string(direntry.value)
3: val = fix(direntry.value)
4: val = long(direntry.value)
5: val = float(direntry.value)
ELSE: val = byte(direntry.value)
ENDCASE
ENDIF ELSE BEGIN
point_lun, lun, direntry.value+x_offset
CASE direntry.type OF
3:val = intarr(direntry.length)
4:val = lonarr(direntry.length)
5:val = fltarr(direntry.length)
ELSE:val = bytarr(direntry.length)
ENDCASE
IF direntry.tag EQ 34412u THEN val = {zeiss5}
readu, lun, val
IF direntry.type EQ 2 THEN val = string(val) $
ELSE if !version.arch ne 'x86' then val = swap_endian(val)
ENDELSE
return, val
END
FUNCTION lsm_read_point, lun, x_offset, ZEISS=lminfo, PLANAR=planar, THUMBNAIL=tum
tiff_head = {tiff_head, byteorder:0u, identifier:0u, offset:0ul}
readu, lun, tiff_head
if !version.arch ne 'x86' then tiff_head = swap_endian(tiff_head)
if (tiff_head.offset eq 0ul) and (x_offset ne 0ul) then return,-1l
img_dir = {img_dir, tag:0u, type:0u, length:0ul, value:0ul}
ntags = 0u
offs = 0ul
offset = tiff_head.offset
tum = 0
tumz = 0
resu = 0
resuz = 0
REPEAT BEGIN
readu, lun, ntags
if !version.arch ne 'x86' then ntags = swap_endian(ntags)
dir = replicate(img_dir, ntags)
readu, lun, dir
readu, lun, offset
if !version.arch ne 'x86' then offset = swap_endian(offset)
if !version.arch ne 'x86' then dir = swap_endian(dir)
FOR i=0, ntags-1 DO CASE dir[i].tag OF
254u:newsubfiletype = lsm_value_read(dir[i], lun, x_offset)
256u:imagewidth = lsm_value_read(dir[i], lun, x_offset)
257u:imagelength = lsm_value_read(dir[i], lun, x_offset)
258u:bitspersample = lsm_value_read(dir[i], lun, x_offset)
259u:compression = lsm_value_read(dir[i], lun, x_offset)
262u:photo = lsm_value_read(dir[i], lun, x_offset)
	271u:producer = lsm_value_read(dir[i], lun, x_offset)
	272u:microscope = lsm_value_read(dir[i], lun, x_offset)
273u:stripoffsets = lsm_value_read(dir[i], lun, x_offset)
277u:samples = lsm_value_read(dir[i], lun, x_offset)
279u:stripbytec = lsm_value_read(dir[i], lun, x_offset)
284u:planar = lsm_value_read(dir[i], lun, x_offset)
	305u:zif_vers = lsm_value_read(dir[i], lun, x_offset)
317u:predictor = lsm_value_read(dir[i], lun, x_offset)
320u:colormap = lsm_value_read(dir[i], lun, x_offset)
34412u:lminfo = lsm_value_read(dir[i], lun, x_offset)
ELSE:print, dir[i]
ENDCASE
if compression EQ 5 then return, -1
	*****************************************
	DEBUGGING code
	print, 'newsubfiletype:', newsubfiletype
	print, 'image dim:', imagewidth, imagelength
	print, 'bits per sample:', bitspersample
	print, 'compression:', compression
	print, 'photo:', photo
	print, 'strip offsets:', stripoffsets
	print, 'samples:', samples
	print, 'strip byte rec:', stripbytec
	print, 'planar:', planar
	print, 'predictor:', predictor
	******************************************
CASE newsubfiletype OF
0:BEGIN
resuz = resuz+1
resuwidth = imagewidth
resulength = imagelength
	resubits = bitspersample	IS THIS LINE NEEDED? VARIABLE EVER USED?
resusamples = samples
resu = lsm_data_read(resu, lun, x_offset, samples, $
stripbytec, stripoffsets, bitspersample)
END
1:IF arg_present(tum) THEN BEGIN
tumz = tumz+1
tumwidth = imagewidth
tumlength = imagelength
tumbits = bitspersample
tumsamples = samples
tum = lsm_data_read(tum, lun, x_offset, samples, $
stripbytec, stripoffsets, bitspersample)
ENDIF
ELSE:
ENDCASE
IF offset NE 0 THEN point_lun, lun, offset+x_offset
ENDREP UNTIL offset EQ 0	THIS is the original line
IF n_elements(resu) GT 0 THEN $
resu = reform(resu, resuwidth, resulength, resusamples, resuz, /over)
IF arg_present(tum) AND (n_elements(tum) GT 0) $
AND (size(tum, /n_dim) NE 0) THEN $
tum = reform(tum, tumwidth, tumlength, tumsamples, tumz, /over)
return, resu
end
FUNCTION lsm_read, name, ZEISS=lminfo, PLANAR=planar, THUMBNAIL=tum, NEXT_RECORDING=nxrec
inxrec=keyword_set(nxrec)?nxrec:0l
openr, lun, name, /get_lun
offset=0ul
resu=lsm_read_point(lun, offset, ZEISS=lminfo, PLANAR=planar, THUMBNAIL=tum)
if resu[0] EQ -1 then begin
print, '*********LZW compression not supported.************'
return, -1
endif
if (n_elements(resu) eq 1) and (resu[0] eq -1l) then message,'No image found'
nxcount=0
while (inxrec gt 0) do begin
if lminfo.offs_nextrec ne 0ul then begin
point_lun, lun, lminfo.offs_nextrec
resu1=lsm_read_point(lun, lminfo.offs_nextrec, ZEISS=lminfo, PLANAR=planar, THUMBNAIL=tum)
if not((n_elements(resu1) eq 1) and (resu1[0] eq -1l)) then begin
resu=resu1
inxrec = inxrec-1
nxcount=nxcount+1
endif else begin
message,'No second image found',/continue
inxrec = 0
nxcount= 0
endelse
endif else inxrec=0l
endwhile
nxrec=nxcount
free_lun, lun
return, reform(resu, /over)
END
