# Supplementary material for: Kinetic competition during the transcription cycle results in stochastic RNA processing
Source: eLife. 2014 Oct 1;3:e03939. doi: 10.7554/eLife.03939 (PMC4210818; doi:10.7554/eLife.03939)
Supplement: Source code 1. — DOI: http://dx.doi.org/10.7554/eLife.03939.032 [file elife03939s003.zip › localizeApp/luberize.pro]

;
; uberize.pro      Eric Weeks 9-17-98
;
function luberize,tracks,presort=presort,start=start
;
; reassigns the unique ID# to 0,1,2,3...
; /presort will sort on ID# first, then reassign
; start will begin with that ID#
;
; function returns a new track array

ndat=n_elements(tracks(*,0))-1
if (keyword_set(presort)) then begin
    newtracks=tracks(*,sort(tracks(ndat,*)))
endif else begin
    newtracks=tracks
endelse

u=unq(newtracks(ndat,*))
ntracks=n_elements(u)
u=[-1,u]
for i=1L,ntracks do  newtracks(ndat,u(i-1)+1:u(i)) = i-1

if (keyword_set(start)) then newtracks(ndat,*)=newtracks(ndat,*)+start

return,newtracks
end
