# Supplementary material for: Kinetic competition during the transcription cycle results in stochastic RNA processing
Source: eLife. 2014 Oct 1;3:e03939. doi: 10.7554/eLife.03939 (PMC4210818; doi:10.7554/eLife.03939)
Supplement: Source code 1. — DOI: http://dx.doi.org/10.7554/eLife.03939.032 [file elife03939s003.zip › localizeApp/mpfit.pro]

	+
	NAME:
	MPFIT
	AUTHOR:
	Craig B. Markwardt, NASA/GSFC Code 662, Greenbelt, MD 20770
	craigm@lheamail.gsfc.nasa.gov
	UPDATED VERSIONs can be found on my WEB PAGE:
	http://cow.physics.wisc.edu/~craigm/idl/idl.html
	PURPOSE:
	Perform Levenberg-Marquardt least-squares minimization (MINPACK-1)
	MAJOR TOPICS:
	Curve and Surface Fitting
	CALLING SEQUENCE:
	parms = MPFIT(MYFUNCT, start_parms, FUNCTARGS=fcnargs, NFEV=nfev,
	MAXITER=maxiter, ERRMSG=errmsg, NPRINT=nprint, QUIET=quiet,
	FTOL=ftol, XTOL=xtol, GTOL=gtol, NITER=niter,
	STATUS=status, ITERPROC=iterproc, ITERARGS=iterargs,
	COVAR=covar, PERROR=perror, BESTNORM=bestnorm,
	PARINFO=parinfo)
	DESCRIPTION:
	MPFIT uses the Levenberg-Marquardt technique to solve the
	least-squares problem. In its typical use, MPFIT will be used to
	fit a user-supplied function (the "model") to user-supplied data
	points (the "data") by adjusting a set of parameters. MPFIT is
	based upon MINPACK-1 (LMDIF.F) by More' and collaborators.
	For example, a researcher may think that a set of observed data
	points is best modelled with a Gaussian curve. A Gaussian curve is
	parameterized by its mean, standard deviation and normalization.
	MPFIT will, within certain constraints, find the set of parameters
	which best fits the data. The fit is "best" in the least-squares
	sense	that is, the sum of the weighted squared differences between
	the model and data is minimized.
	The Levenberg-Marquardt technique is a particular strategy for
	iteratively searching for the best fit. This particular
	implementation is drawn from MINPACK-1 (see NETLIB), and seems to
	be more robust than routines provided with IDL. This version
	allows upper and lower bounding constraints to be placed on each
	parameter, or the parameter can be held fixed.
	The IDL user-supplied function should return an array of weighted
	deviations between model and data. In a typical scientific problem
	the residuals should be weighted so that each deviate has a
	gaussian sigma of 1.0. If X represents values of the independent
	variable, Y represents a measurement for each value of X, and ERR
	represents the error in the measurements, then the deviates could
	be calculated as follows:
	DEVIATES = (Y - F(X)) / ERR
	where F is the analytical function representing the model. You are
	recommended to use the convenience functions MPFITFUN and
	MPFITEXPR, which are driver functions that calculate the deviates
	for you. If ERR are the 1-sigma uncertainties in Y, then
	TOTAL( DEVIATES^2 )
	will be the total chi-squared value. MPFIT will minimize the
	chi-square value. The values of X, Y and ERR are passed through
	MPFIT to the user-supplied function via the FUNCTARGS keyword.
	Simple constraints can be placed on parameter values by using the
	PARINFO keyword to MPFIT. See below for a description of this
	keyword.
	MPFIT does not perform more general optimization tasks. See TNMIN
	instead. MPFIT is customized, based on MINPACK-1, to the
	least-squares minimization problem.
	USER FUNCTION
	The user must define a function which returns the appropriate
	values as specified above. The function should return the weighted
	deviations between the model and the data. For applications which
	use finite-difference derivatives -- the default -- the user
	function should be declared in the following way:
	FUNCTION MYFUNCT, p, X=x, Y=y, ERR=err
		Parameter values are passed in "p"
	model = F(x, p)
	return, (y-model)/err
	END
	See below for applications with analytical derivatives.
	The keyword parameters X, Y, and ERR in the example above are
	suggestive but not required. Any parameters can be passed to
	MYFUNCT by using the FUNCTARGS keyword to MPFIT. Use MPFITFUN and
	MPFITEXPR if you need ideas on how to do that. The function *must*
	accept a parameter list, P.
	In general there are no restrictions on the number of dimensions in
	X, Y or ERR. However the deviates *must* be returned in a
	one-dimensional array, and must have the same type (float or
	double) as the input arrays.
	User functions may also indicate a fatal error condition using the
	ERROR_CODE common block variable, as described below under the
	MPFIT_ERROR common block definition (by setting ERROR_CODE to a
	number between -15 and -1).
	ANALYTIC DERIVATIVES
	In the search for the best-fit solution, MPFIT by default
	calculates derivatives numerically via a finite difference
	approximation. The user-supplied function need not calculate the
	derivatives explicitly. However, if you desire to compute them
	analytically, then the AUTODERIVATIVE=0 keyword must be passed. As
	a practical matter, it is often sufficient and even faster to allow
	MPFIT to calculate the derivatives numerically, and so
	AUTODERIVATIVE=0 is not necessary.
	Also, the user function must be declared with one additional
	parameter, as follows:
	FUNCTION MYFUNCT, p, dp, X=x, Y=y, ERR=err
	model = F(x, p)
	if n_params() GT 1 then begin
		Compute derivatives
	dp = make_array(n_elements(x), n_elements(p), value=x(0)*0)
	for i = 0, n_elements(p)-1 do $
	dp(*,i) = FGRAD(x, p, i)
	endif
	return, (y-model)/err
	END
	where FGRAD(x, p, i) is a user function which must compute the
	derivative of the model with respect to parameter P(i) at X. When
	finite differencing is used for computing derivatives (ie, when
	AUTODERIVATIVE=1), the parameter DP is not passed. Therefore
	functions can use N_PARAMS() to indicate whether they must compute
	the derivatives or not.
	Derivatives should be returned in the DP array. DP should be an m x
	n array, where m is the number of data points and n is the number
	of parameters. dp(i,j) is the derivative at the ith point with
	respect to the jth parameter.
	The derivatives with respect to fixed parameters are ignored	zero
	is an appropriate value to insert for those derivatives. Upon
	input to the user function, DP is set to a vector with the same
	length as P, with a value of 1 for a parameter which is free, and a
	value of zero for a parameter which is fixed (and hence no
	derivative needs to be calculated). This input vector may be
	overwritten as needed.
	If the data is higher than one dimensional, then the *last*
	dimension should be the parameter dimension. Example: fitting a
	50x50 image, "dp" should be 50x50xNPAR.
	CONSTRAINING PARAMETER VALUES WITH THE PARINFO KEYWORD
	The behavior of MPFIT can be modified with respect to each
	parameter to be fitted. A parameter value can be fixed	simple
	boundary constraints can be imposed	limitations on the parameter
	changes can be imposed	properties of the automatic derivative can
	be modified	and parameters can be tied to one another.
	These properties are governed by the PARINFO structure, which is
	passed as a keyword parameter to MPFIT.
	PARINFO should be an array of structures, one for each parameter.
	Each parameter is associated with one element of the array, in
	numerical order. The structure can have the following entries
	(none are required):
	.VALUE - the starting parameter value (but see the START_PARAMS
	parameter for more information).
	.FIXED - a boolean value, whether the parameter is to be held
	fixed or not. Fixed parameters are not varied by
	MPFIT, but are passed on to MYFUNCT for evaluation.
	.LIMITED - a two-element boolean array. If the first/second
	element is set, then the parameter is bounded on the
	lower/upper side. A parameter can be bounded on both
	sides. Both LIMITED and LIMITS must be given
	together.
	.LIMITS - a two-element float or double array. Gives the
	parameter limits on the lower and upper sides,
	respectively. Zero, one or two of these values can be
	set, depending on the values of LIMITED. Both LIMITED
	and LIMITS must be given together.
	.PARNAME - a string, giving the name of the parameter. The
	fitting code of MPFIT does not use this tag in any
	way. However, the default ITERPROC will print the
	parameter name if available.
	.STEP - the step size to be used in calculating the numerical
	derivatives. If set to zero, then the step size is
	computed automatically. Ignored when AUTODERIVATIVE=0.
	This value is superceded by the RELSTEP value.
	.RELSTEP - the *relative* step size to be used in calculating
	the numerical derivatives. This number is the
	fractional size of the step, compared to the
	parameter value. This value supercedes the STEP
	setting. If the parameter is zero, then a default
	step size is chosen.
	.MPSIDE - the sidedness of the finite difference when computing
	numerical derivatives. This field can take four
	values:
	0 - one-sided derivative computed automatically
	1 - one-sided derivative (f(x+h) - f(x) )/h
	-1 - one-sided derivative (f(x) - f(x-h))/h
	2 - two-sided derivative (f(x+h) - f(x-h))/(2*h)
	Where H is the STEP parameter described above. The
	"automatic" one-sided derivative method will chose a
	direction for the finite difference which does not
	violate any constraints. The other methods do not
	perform this check. The two-sided method is in
	principle more precise, but requires twice as many
	function evaluations. Default: 0.
	.MPMAXSTEP - the maximum change to be made in the parameter
	value. During the fitting process, the parameter
	will never be changed by more than this value in
	one iteration.
	A value of 0 indicates no maximum. Default: 0.
	.TIED - a string expression which "ties" the parameter to other
	free or fixed parameters. Any expression involving
	constants and the parameter array P are permitted.
	Example: if parameter 2 is always to be twice parameter
	1 then use the following: parinfo(2).tied = '2 * P(1)'.
	Since they are totally constrained, tied parameters are
	considered to be fixed	no errors are computed for them.
	[ NOTE: the PARNAME can't be used in expressions. ]
	.MPPRINT - if set to 1, then the default ITERPROC will print the
	parameter value. If set to 0, the parameter value
	will not be printed. This tag can be used to
	selectively print only a few parameter values out of
	many. Default: 1 (all parameters printed)
	.MPFORMAT - IDL format string to print the parameter within
	ITERPROC. Default: '(G20.6)' An empty string will
	also use the default.
	Future modifications to the PARINFO structure, if any, will involve
	adding structure tags beginning with the two letters "MP".
	Therefore programmers are urged to avoid using tags starting with
	the same letters	otherwise they are free to include their own
	fields within the PARINFO structure, and they will be ignored.
	PARINFO Example:
	parinfo = replicate({value:0.D, fixed:0, limited:[0,0], $
	limits:[0.D,0]}, 5)
	parinfo(0).fixed = 1
	parinfo(4).limited(0) = 1
	parinfo(4).limits(0) = 50.D
	parinfo(*).value = [5.7D, 2.2, 500., 1.5, 2000.]
	A total of 5 parameters, with starting values of 5.7,
	2.2, 500, 1.5, and 2000 are given. The first parameter
	is fixed at a value of 5.7, and the last parameter is
	constrained to be above 50.
	HARD-TO-COMPUTE FUNCTIONS: "EXTERNAL" EVALUATION
	The normal mode of operation for MPFIT is for the user to pass a
	function name, and MPFIT will call the user function multiple times
	as it iterates toward a solution.
	Some user functions are particularly hard to compute using the
	standard model of MPFIT. Usually these are functions that depend
	on a large amount of external data, and so it is not feasible, or
	at least highly impractical, to have MPFIT call it. In those cases
	it may be possible to use the "(EXTERNAL)" evaluation option.
	In this case the user is responsible for making all function *and
	derivative* evaluations. The function and Jacobian data are passed
	in through the EXTERNAL_FVEC and EXTERNAL_FJAC keywords,
	respectively. The user indicates the selection of this option by
	specifying a function name (MYFUNCT) of "(EXTERNAL)". No
	user-function calls are made when EXTERNAL evaluation is being
	used.
	At the end of each iteration, control returns to the user, who must
	reevaluate the function at its new parameter values. Users should
	check the return value of the STATUS keyword, where a value of 9
	indicates the user should supply more data for the next iteration,
	and re-call MPFIT. The user may refrain from calling MPFIT
	further	as usual, STATUS will indicate when the solution has
	converged and no more iterations are required.
	Because MPFIT must maintain its own data structures between calls,
	the user must also pass a named variable to the EXTERNAL_STATE
	keyword. This variable must be maintained by the user, but not
	changed, throughout the fitting process. When no more iterations
	are desired, the named variable may be discarded.
	INPUTS:
	MYFUNCT - a string variable containing the name of the function to
	be minimized. The function should return the weighted
	deviations between the model and the data, as described
	above.
	For EXTERNAL evaluation of functions, this parameter
	should be set to a value of "(EXTERNAL)".
	START_PARAMS - An array of starting values for each of the
	parameters of the model. The number of parameters
	should be fewer than the number of measurements.
	Also, the parameters should have the same data type
	as the measurements (double is preferred).
	This parameter is optional if the PARINFO keyword
	is used (but see PARINFO). The PARINFO keyword
	provides a mechanism to fix or constrain individual
	parameters. If both START_PARAMS and PARINFO are
	passed, then the starting *value* is taken from
	START_PARAMS, but the *constraints* are taken from
	PARINFO.
	RETURNS:
	Returns the array of best-fit parameters.
	KEYWORD PARAMETERS:
	AUTODERIVATIVE - If this is set, derivatives of the function will
	be computed automatically via a finite
	differencing procedure. If not set, then MYFUNCT
	must provide the (analytical) derivatives.
	Default: set (=1)
	NOTE: to supply your own analytical derivatives,
	explicitly pass AUTODERIVATIVE=0
	BESTNORM - the value of the summed squared weighted residuals for
	the returned parameter values, i.e. TOTAL(DEVIATES^2).
	COVAR - the covariance matrix for the set of parameters returned
	by MPFIT. The matrix is NxN where N is the number of
	parameters. The square root of the diagonal elements
	gives the formal 1-sigma statistical errors on the
	parameters IF errors were treated "properly" in MYFUNC.
	Parameter errors are also returned in PERROR.
	To compute the correlation matrix, PCOR, use this example:
	IDL> PCOR = COV * 0
	IDL> FOR i = 0, n-1 DO FOR j = 0, n-1 DO $
	PCOR(i,j) = COV(i,j)/sqrt(COV(i,i)*COV(j,j))
	If NOCOVAR is set or MPFIT terminated abnormally, then
	COVAR is set to a scalar with value !VALUES.D_NAN.
	DOF - number of degrees of freedom, computed as
	DOF = N_ELEMENTS(DEVIATES) - NFREE
	Note that this doesn't account for pegged parameters (see
	NPEGGED).
	ERRMSG - a string error or warning message is returned.
	EXTERNAL_FVEC - upon input, the function values, evaluated at
	START_PARAMS. This should be an M-vector, where M
	is the number of data points.
	EXTERNAL_FJAC - upon input, the Jacobian array of partial
	derivative values. This should be a M x N array,
	where M is the number of data points and N is the
	number of parameters. NOTE: that all FIXED or
	TIED parameters must *not* be included in this
	array.
	EXTERNAL_STATE - a named variable to store MPFIT-related state
	information between iterations (used in input and
	output to MPFIT). The user must not manipulate
	or discard this data until the final iteration is
	performed.
	FASTNORM - set this keyword to select a faster algorithm to
	compute sum-of-square values internally. For systems
	with large numbers of data points, the standard
	algorithm can become prohibitively slow because it
	cannot be vectorized well. By setting this keyword,
	MPFIT will run faster, but it will be more prone to
	floating point overflows and underflows. Thus, setting
	this keyword may sacrifice some stability in the
	fitting process.
	FTOL - a nonnegative input variable. Termination occurs when both
	the actual and predicted relative reductions in the sum of
	squares are at most FTOL (and STATUS is accordingly set to
	1 or 3). Therefore, FTOL measures the relative error
	desired in the sum of squares. Default: 1D-10
	FUNCTARGS - A structure which contains the parameters to be passed
	to the user-supplied function specified by MYFUNCT via
	the _EXTRA mechanism. This is the way you can pass
	additional data to your user-supplied function without
	using common blocks.
	Consider the following example:
	if FUNCTARGS = { XVAL:[1.D,2,3], YVAL:[1.D,4,9],
	ERRVAL:[1.D,1,1] }
	then the user supplied function should be declared
	like this:
	FUNCTION MYFUNCT, P, XVAL=x, YVAL=y, ERRVAL=err
	By default, no extra parameters are passed to the
	user-supplied function, but your function should
	accept *at least* one keyword parameter. [ This is to
	accomodate a limitation in IDL's _EXTRA
	parameter-passing mechanism. ]
	GTOL - a nonnegative input variable. Termination occurs when the
	cosine of the angle between fvec and any column of the
	jacobian is at most GTOL in absolute value (and STATUS is
	accordingly set to 4). Therefore, GTOL measures the
	orthogonality desired between the function vector and the
	columns of the jacobian. Default: 1D-10
	ITERARGS - The keyword arguments to be passed to ITERPROC via the
	_EXTRA mechanism. This should be a structure, and is
	similar in operation to FUNCTARGS.
	Default: no arguments are passed.
	ITERPRINT - The name of an IDL procedure, equivalent to PRINT,
	that ITERPROC will use to render output. ITERPRINT
	should be able to accept at least four positional
	arguments. In addition, it should be able to accept
	the standard FORMAT keyword for output formatting	and
	the UNIT keyword, to redirect output to a logical file
	unit (default should be UNIT=1, standard output).
	These keywords are passed using the ITERARGS keyword
	above. The ITERPRINT procedure must accept the _EXTRA
	keyword.
	ITERPROC - The name of a procedure to be called upon each NPRINT
	iteration of the MPFIT routine. ITERPROC is always
	called in the final iteration. It should be declared
	in the following way:
	PRO ITERPROC, MYFUNCT, p, iter, fnorm, FUNCTARGS=fcnargs, $
	PARINFO=parinfo, QUIET=quiet, DOF=dof, ...
		perform custom iteration update
	END
	ITERPROC must either accept all three keyword
	parameters (FUNCTARGS, PARINFO and QUIET), or at least
	accept them via the _EXTRA keyword.
	MYFUNCT is the user-supplied function to be minimized,
	P is the current set of model parameters, ITER is the
	iteration number, and FUNCTARGS are the arguments to be
	passed to MYFUNCT. FNORM should be the chi-squared
	value. QUIET is set when no textual output should be
	printed. DOF is the number of degrees of freedom,
	normally the number of points less the number of free
	parameters. See below for documentation of PARINFO.
	In implementation, ITERPROC can perform updates to the
	terminal or graphical user interface, to provide
	feedback while the fit proceeds. If the fit is to be
	stopped for any reason, then ITERPROC should set the
	common block variable ERROR_CODE to negative value
	between -15 and -1 (see MPFIT_ERROR common block
	below). In principle, ITERPROC should probably not
	modify the parameter values, because it may interfere
	with the algorithm's stability. In practice it is
	allowed.
	Default: an internal routine is used to print the
	parameter values.
	ITERSTOP - Set this keyword if you wish to be able to stop the
	fitting by hitting the predefined ITERKEYSTOP key on
	the keyboard. This only works if you use the default
	ITERPROC.
	ITERKEYSTOP - A keyboard key which will halt the fit (and if
	ITERSTOP is set and the default ITERPROC is used).
	ITERSTOPKEY may either be a one-character string
	with the desired key, or a scalar integer giving the
	ASCII code of the desired key.
	Default: 7b (control-g)
	NOTE: the default value of ASCI 7 (control-G) cannot
	be read in some windowing environments, so you must
	change to a printable character like 'q'.
	MAXITER - The maximum number of iterations to perform. If the
	number is exceeded, then the STATUS value is set to 5
	and MPFIT returns.
	Default: 200 iterations
	NFEV - the number of MYFUNCT function evaluations performed.
	NFREE - the number of free parameters in the fit. This includes
	parameters which are not FIXED and not TIED, but it does
	include parameters which are pegged at LIMITS.
	NITER - the number of iterations completed.
	NOCOVAR - set this keyword to prevent the calculation of the
	covariance matrix before returning (see COVAR)
	NPEGGED - the number of free parameters which are pegged at a
	LIMIT.
	NPRINT - The frequency with which ITERPROC is called. A value of
	1 indicates that ITERPROC is called with every iteration,
	while 2 indicates every other iteration, etc. Be aware
	that several Levenberg-Marquardt attempts can be made in
	a single iteration. Also, the ITERPROC is *always*
	called for the final iteration, regardless of the
	iteration number.
	Default value: 1
	PARINFO - Provides a mechanism for more sophisticated constraints
	to be placed on parameter values. When PARINFO is not
	passed, then it is assumed that all parameters are free
	and unconstrained. Values in PARINFO are never
	modified during a call to MPFIT.
	See description above for the structure of PARINFO.
	Default value: all parameters are free and unconstrained.
	PERROR - The formal 1-sigma errors in each parameter, computed
	from the covariance matrix. If a parameter is held
	fixed, or if it touches a boundary, then the error is
	reported as zero.
	If the fit is unweighted (i.e. no errors were given, or
	the weights were uniformly set to unity), then PERROR
	will probably not represent the true parameter
	uncertainties.
	*If* you can assume that the true reduced chi-squared
	value is unity -- meaning that the fit is implicitly
	assumed to be of good quality -- then the estimated
	parameter uncertainties can be computed by scaling PERROR
	by the measured chi-squared value.
	DOF = N_ELEMENTS(X) - N_ELEMENTS(PARMS)	deg of freedom
	PCERROR = PERROR * SQRT(BESTNORM / DOF)	scaled uncertainties
	QUIET - set this keyword when no textual output should be printed
	by MPFIT
	RESDAMP - a scalar number, indicating the cut-off value of
	residuals where "damping" will occur. Residuals with
	magnitudes greater than this number will be replaced by
	their logarithm. This partially mitigates the so-called
	large residual problem inherent in least-squares solvers
	(as for the test problem CURVI, http://www.maxthis.com/-
	curviex.htm). A value of 0 indicates no damping.
	Default: 0
	Note: RESDAMP doesn't work with AUTODERIV=0
	STATUS - an integer status code is returned. All values greater
	than zero can represent success (however STATUS EQ 5 may
	indicate failure to converge). It can have one of the
	following values:
	-16 a parameter or function value has become infinite or an
	undefined number. This is usually a consequence of
	numerical overflow in the user's model function, which
	must be avoided.
	-15 to -1
	these are error codes that either MYFUNCT or ITERPROC
	may return to terminate the fitting process (see
	description of MPFIT_ERROR common below). If either
	MYFUNCT or ITERPROC set ERROR_CODE to a negative number,
	then that number is returned in STATUS. Values from -15
	to -1 are reserved for the user functions and will not
	clash with MPFIT.
	0 improper input parameters.
	1 both actual and predicted relative reductions
	in the sum of squares are at most FTOL.
	2 relative error between two consecutive iterates
	is at most XTOL
	3 conditions for STATUS = 1 and STATUS = 2 both hold.
	4 the cosine of the angle between fvec and any
	column of the jacobian is at most GTOL in
	absolute value.
	5 the maximum number of iterations has been reached
	6 FTOL is too small. no further reduction in
	the sum of squares is possible.
	7 XTOL is too small. no further improvement in
	the approximate solution x is possible.
	8 GTOL is too small. fvec is orthogonal to the
	columns of the jacobian to machine precision.
	9 A successful single iteration has been completed, and
	the user must supply another "EXTERNAL" evaluation of
	the function and its derivatives. This status indicator
	is neither an error nor a convergence indicator.
	XTOL - a nonnegative input variable. Termination occurs when the
	relative error between two consecutive iterates is at most
	XTOL (and STATUS is accordingly set to 2 or 3). Therefore,
	XTOL measures the relative error desired in the approximate
	solution. Default: 1D-10
	EXAMPLE:
	p0 = [5.7D, 2.2, 500., 1.5, 2000.]
	fa = {X:x, Y:y, ERR:err}
	p = mpfit('MYFUNCT', p0, functargs=fa)
	Minimizes sum of squares of MYFUNCT. MYFUNCT is called with the X,
	Y, and ERR keyword parameters that are given by FUNCTARGS. The
	resulting parameter values are returned in p.
	COMMON BLOCKS:
	COMMON MPFIT_ERROR, ERROR_CODE
	User routines may stop the fitting process at any time by
	setting an error condition. This condition may be set in either
	the user's model computation routine (MYFUNCT), or in the
	iteration procedure (ITERPROC).
	To stop the fitting, the above common block must be declared,
	and ERROR_CODE must be set to a negative number. After the user
	procedure or function returns, MPFIT checks the value of this
	common block variable and exits immediately if the error
	condition has been set. This value is also returned in the
	STATUS keyword: values of -1 through -15 are reserved error
	codes for the user routines. By default the value of ERROR_CODE
	is zero, indicating a successful function/procedure call.
	COMMON MPFIT_PROFILE
	COMMON MPFIT_MACHAR
	COMMON MPFIT_CONFIG
	These are undocumented common blocks are used internally by
	MPFIT and may change in future implementations.
	THEORY OF OPERATION:
	There are many specific strategies for function minimization. One
	very popular technique is to use function gradient information to
	realize the local structure of the function. Near a local minimum
	the function value can be taylor expanded about x0 as follows:
	f(x) = f(x0) + f'(x0) . (x-x0) + (1/2) (x-x0) . f''(x0) . (x-x0)
	----- --------------- ------------------------------- (1)
	Order 0th 1st 2nd
	Here f'(x) is the gradient vector of f at x, and f''(x) is the
	Hessian matrix of second derivatives of f at x. The vector x is
	the set of function parameters, not the measured data vector. One
	can find the minimum of f, f(xm) using Newton's method, and
	arrives at the following linear equation:
	f''(x0) . (xm-x0) = - f'(x0) (2)
	If an inverse can be found for f''(x0) then one can solve for
	(xm-x0), the step vector from the current position x0 to the new
	projected minimum. Here the problem has been linearized (ie, the
	gradient information is known to first order). f''(x0) is
	symmetric n x n matrix, and should be positive definite.
	The Levenberg - Marquardt technique is a variation on this theme.
	It adds an additional diagonal term to the equation which may aid the
	convergence properties:
	(f''(x0) + nu I) . (xm-x0) = -f'(x0) (2a)
	where I is the identity matrix. When nu is large, the overall
	matrix is diagonally dominant, and the iterations follow steepest
	descent. When nu is small, the iterations are quadratically
	convergent.
	In principle, if f''(x0) and f'(x0) are known then xm-x0 can be
	determined. However the Hessian matrix is often difficult or
	impossible to compute. The gradient f'(x0) may be easier to
	compute, if even by finite difference techniques. So-called
	quasi-Newton techniques attempt to successively estimate f''(x0)
	by building up gradient information as the iterations proceed.
	In the least squares problem there are further simplifications
	which assist in solving eqn (2). The function to be minimized is
	a sum of squares:
	f = Sum(hi^2) (3)
	where hi is the ith residual out of m residuals as described
	above. This can be substituted back into eqn (2) after computing
	the derivatives:
	f' = 2 Sum(hi hi')
	f'' = 2 Sum(hi' hj') + 2 Sum(hi hi'') (4)
	If one assumes that the parameters are already close enough to a
	minimum, then one typically finds that the second term in f'' is
	negligible [or, in any case, is too difficult to compute]. Thus,
	equation (2) can be solved, at least approximately, using only
	gradient information.
	In matrix notation, the combination of eqns (2) and (4) becomes:
	hT' . h' . dx = - hT' . h (5)
	Where h is the residual vector (length m), hT is its transpose, h'
	is the Jacobian matrix (dimensions n x m), and dx is (xm-x0). The
	user function supplies the residual vector h, and in some cases h'
	when it is not found by finite differences (see MPFIT_FDJAC2,
	which finds h and hT'). Even if dx is not the best absolute step
	to take, it does provide a good estimate of the best *direction*,
	so often a line minimization will occur along the dx vector
	direction.
	The method of solution employed by MINPACK is to form the Q . R
	factorization of h', where Q is an orthogonal matrix such that QT .
	Q = I, and R is upper right triangular. Using h' = Q . R and the
	ortogonality of Q, eqn (5) becomes
	(RT . QT) . (Q . R) . dx = - (RT . QT) . h
	RT . R . dx = - RT . QT . h (6)
	R . dx = - QT . h
	where the last statement follows because R is upper triangular.
	Here, R, QT and h are known so this is a matter of solving for dx.
	The routine MPFIT_QRFAC provides the QR factorization of h, with
	pivoting, and MPFIT_QRSOLV provides the solution for dx.
	REFERENCES:
	MINPACK-1, Jorge More', available from netlib (www.netlib.org).
	"Optimization Software Guide," Jorge More' and Stephen Wright,
	SIAM, *Frontiers in Applied Mathematics*, Number 14.
	More', Jorge J., "The Levenberg-Marquardt Algorithm:
	Implementation and Theory," in *Numerical Analysis*, ed. Watson,
	G. A., Lecture Notes in Mathematics 630, Springer-Verlag, 1977.
	MODIFICATION HISTORY:
	Translated from MINPACK-1 in FORTRAN, Apr-Jul 1998, CM
	Fixed bug in parameter limits (x vs xnew), 04 Aug 1998, CM
	Added PERROR keyword, 04 Aug 1998, CM
	Added COVAR keyword, 20 Aug 1998, CM
	Added NITER output keyword, 05 Oct 1998
	D.L Windt, Bell Labs, windt@bell-labs.com
	Made each PARINFO component optional, 05 Oct 1998 CM
	Analytical derivatives allowed via AUTODERIVATIVE keyword, 09 Nov 1998
	Parameter values can be tied to others, 09 Nov 1998
	Fixed small bugs (Wayne Landsman), 24 Nov 1998
	Added better exception error reporting, 24 Nov 1998 CM
	Cosmetic documentation changes, 02 Jan 1999 CM
	Changed definition of ITERPROC to be consistent with TNMIN, 19 Jan 1999 CM
	Fixed bug when AUTDERIVATIVE=0. Incorrect sign, 02 Feb 1999 CM
	Added keyboard stop to MPFIT_DEFITER, 28 Feb 1999 CM
	Cosmetic documentation changes, 14 May 1999 CM
	IDL optimizations for speed & FASTNORM keyword, 15 May 1999 CM
	Tried a faster version of mpfit_enorm, 30 May 1999 CM
	Changed web address to cow.physics.wisc.edu, 14 Jun 1999 CM
	Found malformation of FDJAC in MPFIT for 1 parm, 03 Aug 1999 CM
	Factored out user-function call into MPFIT_CALL. It is possible,
	but currently disabled, to call procedures. The calling format
	is similar to CURVEFIT, 25 Sep 1999, CM
	Slightly changed mpfit_tie to be less intrusive, 25 Sep 1999, CM
	Fixed some bugs associated with tied parameters in mpfit_fdjac, 25
	Sep 1999, CM
	Reordered documentation	now alphabetical, 02 Oct 1999, CM
	Added QUERY keyword for more robust error detection in drivers, 29
	Oct 1999, CM
	Documented PERROR for unweighted fits, 03 Nov 1999, CM
	Split out MPFIT_RESETPROF to aid in profiling, 03 Nov 1999, CM
	Some profiling and speed optimization, 03 Nov 1999, CM
	Worst offenders, in order: fdjac2, qrfac, qrsolv, enorm.
	fdjac2 depends on user function, qrfac and enorm seem to be
	fully optimized. qrsolv probably could be tweaked a little, but
	is still <10% of total compute time.
	Made sure that !err was set to 0 in MPFIT_DEFITER, 10 Jan 2000, CM
	Fixed small inconsistency in setting of QANYLIM, 28 Jan 2000, CM
	Added PARINFO field RELSTEP, 28 Jan 2000, CM
	Converted to MPFIT_ERROR common block for indicating error
	conditions, 28 Jan 2000, CM
	Corrected scope of MPFIT_ERROR common block, CM, 07 Mar 2000
	Minor speed improvement in MPFIT_ENORM, CM 26 Mar 2000
	Corrected case where ITERPROC changed parameter values and
	parameter values were TIED, CM 26 Mar 2000
	Changed MPFIT_CALL to modify NFEV automatically, and to support
	user procedures more, CM 26 Mar 2000
	Copying permission terms have been liberalized, 26 Mar 2000, CM
	Catch zero value of zero a(j,lj) in MPFIT_QRFAC, 20 Jul 2000, CM
	(thanks to David Schlegel <schlegel@astro.princeton.edu>)
	MPFIT_SETMACHAR is called only once at init	only one common block
	is created (MPFIT_MACHAR)	it is now a structure	removed almost
	all CHECK_MATH calls for compatibility with IDL5 and !EXCEPT
	profiling data is now in a structure too	noted some
	mathematical discrepancies in Linux IDL5.0, 17 Nov 2000, CM
	Some significant changes. New PARINFO fields: MPSIDE, MPMINSTEP,
	MPMAXSTEP. Improved documentation. Now PTIED constraints are
	maintained in the MPCONFIG common block. A new procedure to
	parse PARINFO fields. FDJAC2 now computes a larger variety of
	one-sided and two-sided finite difference derivatives. NFEV is
	stored in the MPCONFIG common now. 17 Dec 2000, CM
	Added check that PARINFO and XALL have same size, 29 Dec 2000 CM
	Don't call function in TERMINATE when there is an error, 05 Jan
	2000
	Check for float vs. double discrepancies	corrected implementation
	of MIN/MAXSTEP, which I still am not sure of, but now at least
	the correct behavior occurs *without* it, CM 08 Jan 2001
	Added SCALE_FCN keyword, to allow for scaling, as for the CASH
	statistic	added documentation about the theory of operation,
	and under the QR factorization	slowly I'm beginning to
	understand the bowels of this algorithm, CM 10 Jan 2001
	Remove MPMINSTEP field of PARINFO, for now at least, CM 11 Jan
	2001
	Added RESDAMP keyword, CM, 14 Jan 2001
	Tried to improve the DAMP handling a little, CM, 13 Mar 2001
	Corrected .PARNAME behavior in _DEFITER, CM, 19 Mar 2001
	Added checks for parameter and function overflow	a new STATUS
	value to reflect this	STATUS values of -15 to -1 are reserved
	for user function errors, CM, 03 Apr 2001
	DAMP keyword is now a TANH, CM, 03 Apr 2001
	Added more error checking of float vs. double, CM, 07 Apr 2001
	Fixed bug in handling of parameter lower limits	moved overflow
	checking to end of loop, CM, 20 Apr 2001
	Failure using GOTO, TERMINATE more graceful if FNORM1 not defined,
	CM, 13 Aug 2001
	Add MPPRINT tag to PARINFO, CM, 19 Nov 2001
	Add DOF keyword to DEFITER procedure, and print degrees of
	freedom, CM, 28 Nov 2001
	Add check to be sure MYFUNCT is a scalar string, CM, 14 Jan 2002
	Addition of EXTERNAL_FJAC, EXTERNAL_FVEC keywords	ability to save
	fitter's state from one call to the next	allow '(EXTERNAL)'
	function name, which implies that user will supply function and
	Jacobian at each iteration, CM, 10 Mar 2002
	Documented EXTERNAL evaluation code, CM, 10 Mar 2002
	Corrected signficant bug in the way that the STEP parameter, and
	FIXED parameters interacted (Thanks Andrew Steffl), CM, 02 Apr
	2002
	Allow COVAR and PERROR keywords to be computed, even in case of
	'(EXTERNAL)' function, 26 May 2002
	Add NFREE and NPEGGED keywords	compute NPEGGED	compute DOF using
	NFREE instead of n_elements(X), thanks to Kristian Kjaer, CM 11
	Sep 2002
	Hopefully PERROR is all positive now, CM 13 Sep 2002
	Documented RELSTEP field of PARINFO (!!), CM, 25 Oct 2002
	Error checking to detect missing start pars, CM 12 Apr 2003
	Add DOF keyword to return degrees of freedom, CM, 30 June 2003
	Always call ITERPROC in the final iteration	add ITERKEYSTOP
	keyword, CM, 30 June 2003
	Correct bug in MPFIT_LMPAR of singularity handling, which might
	likely be fatal for one-parameter fits, CM, 21 Nov 2003
	(with thanks to Peter Tuthill for the proper test case)
	Minor documentation adjustment, 03 Feb 2004, CM
	Correct small error in QR factorization when pivoting	document
	the return values of QRFAC when pivoting, 21 May 2004, CM
	Add MPFORMAT field to PARINFO, and correct behavior of interaction
	between MPPRINT and PARNAME in MPFIT_DEFITERPROC (thanks to Tim
	Robishaw), 23 May 2004, CM
	Add the ITERPRINT keyword to allow redirecting output, 26 Sep
	2004, CM
	Correct MAXSTEP behavior in case of a negative parameter, 26 Sep
	2004, CM
	Fix bug in the parsing of MINSTEP/MAXSTEP, 10 Apr 2005, CM
	$Id: mpfit.pro,v 1.36 2005/04/10 21:26:28 craigm Exp $
	-
	Copyright (C) 1997-2003, 2004, 2005, Craig Markwardt
	This software is provided as is without any warranty whatsoever.
	Permission to use, copy, modify, and distribute modified or
	unmodified copies is granted, provided this copyright and disclaimer
	are included unchanged.
	-
pro mpfit_dummy
		Enclose in a procedure so these are not defined in the main level
FORWARD_FUNCTION mpfit_fdjac2, mpfit_enorm, mpfit_lmpar, mpfit_covar, $
mpfit, mpfit_call
COMMON mpfit_error, error_code		For error passing to user function
COMMON mpfit_config, mpconfig		For internal error configrations
end
		Reset profiling registers for another run. By default, and when
		uncommented, the profiling registers simply accumulate.
pro mpfit_resetprof
common mpfit_profile, mpfit_profile_vals
mpfit_profile_vals = { status: 1L, fdjac2: 0D, lmpar: 0D, mpfit: 0D, $
qrfac: 0D, qrsolv: 0D, enorm: 0D}
return
end
		Following are machine constants that can be loaded once. I have
		found that bizarre underflow messages can be produced in each call
		to MACHAR(), so this structure minimizes the number of calls to
		one.
pro mpfit_setmachar, double=isdouble
common mpfit_profile, profvals
if n_elements(profvals) EQ 0 then mpfit_resetprof
common mpfit_machar, mpfit_machar_vals
		In earlier versions of IDL, MACHAR itself could produce a load of
		error messages. We try to mask some of that out here.
if (!version.release) LT 5 then dummy = check_math(1, 1)
mch = 0.
mch = machar(double=keyword_set(isdouble))
dmachep = mch.eps
dmaxnum = mch.xmax
dminnum = mch.xmin
dmaxlog = alog(mch.xmax)
dminlog = alog(mch.xmin)
if keyword_set(isdouble) then $
dmaxgam = 171.624376956302725D $
else $
dmaxgam = 171.624376956302725
drdwarf = sqrt(dminnum*1.5) * 10
drgiant = sqrt(dmaxnum) * 0.1
mpfit_machar_vals = {machep: dmachep, maxnum: dmaxnum, minnum: dminnum, $
maxlog: dmaxlog, minlog: dminlog, maxgam: dmaxgam, $
rdwarf: drdwarf, rgiant: drgiant}
if (!version.release) LT 5 then dummy = check_math(0, 0)
return
end
		Call user function or procedure, with _EXTRA or not, with
		derivatives or not.
function mpfit_call, fcn, x, fjac, _EXTRA=extra
on_error, 2
common mpfit_config, mpconfig
if keyword_set(mpconfig.qanytied) then mpfit_tie, x, mpconfig.ptied
		Decide whether we are calling a procedure or function
if mpconfig.proc then proc = 1 else proc = 0
mpconfig.nfev = mpconfig.nfev + 1
if proc then begin
if n_params() EQ 3 then begin
if n_elements(extra) GT 0 then $
call_procedure, fcn, x, f, fjac, _EXTRA=extra $
else $
call_procedure, fcn, x, f, fjac
endif else begin
if n_elements(extra) GT 0 then $
call_procedure, fcn, x, f, _EXTRA=extra $
else $
call_procedure, fcn, x, f
endelse
endif else begin
if n_params() EQ 3 then begin
if n_elements(extra) GT 0 then $
f = call_function(fcn, x, fjac, _EXTRA=extra) $
else $
f = call_function(fcn, x, fjac)
endif else begin
if n_elements(extra) GT 0 then $
f = call_function(fcn, x, _EXTRA=extra) $
else $
f = call_function(fcn, x)
endelse
endelse
if n_params() EQ 2 AND mpconfig.damp GT 0 then begin
damp = mpconfig.damp(0)
		Apply the damping if requested. This replaces the residuals
		with their hyperbolic tangent. Thus residuals larger than
		DAMP are essentially clipped.
f = tanh(f/damp)
endif
return, f
end
function mpfit_fdjac2, fcn, x, fvec, step, ulimited, ulimit, dside, $
iflag=iflag, epsfcn=epsfcn, autoderiv=autoderiv, $
FUNCTARGS=fcnargs, xall=xall, ifree=ifree, dstep=dstep
common mpfit_machar, machvals
common mpfit_profile, profvals
common mpfit_error, mperr
	prof_start = systime(1)
MACHEP0 = machvals.machep
DWARF = machvals.minnum
if n_elements(epsfcn) EQ 0 then epsfcn = MACHEP0
if n_elements(xall) EQ 0 then xall = x
if n_elements(ifree) EQ 0 then ifree = lindgen(n_elements(xall))
if n_elements(step) EQ 0 then step = x * 0.
nall = n_elements(xall)
eps = sqrt(max([epsfcn, MACHEP0]))
m = n_elements(fvec)
n = n_elements(x)
		Compute analytical derivative if requested
if NOT keyword_set(autoderiv) then begin
mperr = 0
fjac = intarr(nall)
fjac(ifree) = 1		Specify which parameters need derivatives
fp = mpfit_call(fcn, xall, fjac, _EXTRA=fcnargs)
iflag = mperr
if n_elements(fjac) NE m*nall then begin
message, 'ERROR: Derivative matrix was not computed properly.', /info
iflag = 1
	profvals.fdjac2 = profvals.fdjac2 + (systime(1) - prof_start)
return, 0
endif
		This definition is consistent with CURVEFIT
		Sign error found (thanks Jesus Fernandez <fernande@irm.chu-caen.fr>)
fjac = reform(-temporary(fjac), m, nall, /overwrite)
		Select only the free parameters
if n_elements(ifree) LT nall then $
fjac = reform(fjac(*,ifree), m, n, /overwrite)
	profvals.fdjac2 = profvals.fdjac2 + (systime(1) - prof_start)
return, fjac
endif
fjac = make_array(m, n, value=fvec(0)*0.)
fjac = reform(fjac, m, n, /overwrite)
h = eps * abs(x)
		if STEP is given, use that
if n_elements(step) GT 0 then begin
stepi = step(ifree)
wh = where(stepi GT 0, ct)
if ct GT 0 then h(wh) = stepi(wh)
endif
		if relative step is given, use that
if n_elements(dstep) GT 0 then begin
dstepi = dstep(ifree)
wh = where(dstepi GT 0, ct)
if ct GT 0 then h(wh) = abs(dstepi(wh)*x(wh))
endif
		In case any of the step values are zero
wh = where(h EQ 0, ct)
if ct GT 0 then h(wh) = eps
		Reverse the sign of the step if we are up against the parameter
		limit, or if the user requested it.
mask = dside EQ -1
if n_elements(ulimited) GT 0 AND n_elements(ulimit) GT 0 then $
mask = mask OR (ulimited AND (x GT ulimit-h))
wh = where(mask, ct)
if ct GT 0 then h(wh) = -h(wh)
		Loop through parameters, computing the derivative for each
for j=0L, n-1 do begin
xp = xall
xp(ifree(j)) = xp(ifree(j)) + h(j)
mperr = 0
fp = mpfit_call(fcn, xp, _EXTRA=fcnargs)
iflag = mperr
if iflag LT 0 then return, !values.d_nan
if abs(dside(j)) LE 1 then begin
		COMPUTE THE ONE-SIDED DERIVATIVE
		Note optimization fjac(0:*,j)
fjac(0,j) = (fp-fvec)/h(j)
endif else begin
		COMPUTE THE TWO-SIDED DERIVATIVE
xp(ifree(j)) = xall(ifree(j)) - h(j)
mperr = 0
fm = mpfit_call(fcn, xp, _EXTRA=fcnargs)
iflag = mperr
if iflag LT 0 then return, !values.d_nan
		Note optimization fjac(0:*,j)
fjac(0,j) = (fp-fm)/(2*h(j))
endelse
endfor
	profvals.fdjac2 = profvals.fdjac2 + (systime(1) - prof_start)
return, fjac
end
function mpfit_enorm, vec
		NOTE: it turns out that, for systems that have a lot of data
		points, this routine is a big computing bottleneck. The extended
		computations that need to be done cannot be effectively
		vectorized. The introduction of the FASTNORM configuration
		parameter allows the user to select a faster routine, which is
		based on TOTAL() alone.
common mpfit_profile, profvals
	prof_start = systime(1)
common mpfit_config, mpconfig
	Very simple-minded sum-of-squares
if n_elements(mpconfig) GT 0 then if mpconfig.fastnorm then begin
ans = sqrt(total(vec^2))
goto, TERMINATE
endif
common mpfit_machar, machvals
agiant = machvals.rgiant / n_elements(vec)
adwarf = machvals.rdwarf * n_elements(vec)
		This is hopefully a compromise between speed and robustness.
		Need to do this because of the possibility of over- or underflow.
mx = max(vec, min=mn)
mx = max(abs([mx,mn]))
if mx EQ 0 then return, vec(0)*0.
if mx GT agiant OR mx LT adwarf then ans = mx * sqrt(total((vec/mx)^2))$
else ans = sqrt( total(vec^2) )
TERMINATE:
	profvals.enorm = profvals.enorm + (systime(1) - prof_start)
return, ans
end
	**********
	subroutine qrfac
	this subroutine uses householder transformations with column
	pivoting (optional) to compute a qr factorization of the
	m by n matrix a. that is, qrfac determines an orthogonal
	matrix q, a permutation matrix p, and an upper trapezoidal
	matrix r with diagonal elements of nonincreasing magnitude,
	such that a*p = q*r. the householder transformation for
	column k, k = 1,2,...,min(m,n), is of the form
	t
	i - (1/u(k))*u*u
	where u has zeros in the first k-1 positions. the form of
	this transformation and the method of pivoting first
	appeared in the corresponding linpack subroutine.
	the subroutine statement is
	subroutine qrfac(m,n,a,lda,pivot,ipvt,lipvt,rdiag,acnorm,wa)
	where
	m is a positive integer input variable set to the number
	of rows of a.
	n is a positive integer input variable set to the number
	of columns of a.
	a is an m by n array. on input a contains the matrix for
	which the qr factorization is to be computed. on output
	the strict upper trapezoidal part of a contains the strict
	upper trapezoidal part of r, and the lower trapezoidal
	part of a contains a factored form of q (the non-trivial
	elements of the u vectors described above).
	lda is a positive integer input variable not less than m
	which specifies the leading dimension of the array a.
	pivot is a logical input variable. if pivot is set true,
	then column pivoting is enforced. if pivot is set false,
	then no column pivoting is done.
	ipvt is an integer output array of length lipvt. ipvt
	defines the permutation matrix p such that a*p = q*r.
	column j of p is column ipvt(j) of the identity matrix.
	if pivot is false, ipvt is not referenced.
	lipvt is a positive integer input variable. if pivot is false,
	then lipvt may be as small as 1. if pivot is true, then
	lipvt must be at least n.
	rdiag is an output array of length n which contains the
	diagonal elements of r.
	acnorm is an output array of length n which contains the
	norms of the corresponding columns of the input matrix a.
	if this information is not needed, then acnorm can coincide
	with rdiag.
	wa is a work array of length n. if pivot is false, then wa
	can coincide with rdiag.
	subprograms called
	minpack-supplied ... dpmpar,enorm
	fortran-supplied ... dmax1,dsqrt,min0
	argonne national laboratory. minpack project. march 1980.
	burton s. garbow, kenneth e. hillstrom, jorge j. more
	**********
	PIVOTING / PERMUTING:
	Upon return, A(*,*) is in standard parameter order, A(*,IPVT) is in
	permuted order.
	RDIAG is in permuted order.
	ACNORM is in standard parameter order.
	NOTE: in IDL the factors appear slightly differently than described
	above. The matrix A is still m x n where m >= n.
	The "upper" triangular matrix R is actually stored in the strict
	lower left triangle of A under the standard notation of IDL.
	The reflectors that generate Q are in the upper trapezoid of A upon
	output.
	EXAMPLE: decompose the matrix [[9.,2.,6.],[4.,8.,7.]]
	aa = [[9.,2.,6.],[4.,8.,7.]]
	mpfit_qrfac, aa, aapvt, rdiag, aanorm
	IDL> print, aa
	1.81818* 0.181818* 0.545455*
	-8.54545+ 1.90160* 0.432573*
	IDL> print, rdiag
	-11.0000+ -7.48166+
	The components marked with a * are the components of the
	reflectors, and those marked with a + are components of R.
	To reconstruct Q and R we proceed as follows. First R.
	r = fltarr(m, n)
	for i = 0, n-1 do r(0:i,i) = aa(0:i,i)	fill in lower diag
	r(lindgen(n)*(m+1)) = rdiag
	Next, Q, which are composed from the reflectors. Each reflector v
	is taken from the upper trapezoid of aa, and converted to a matrix
	via (I - 2 vT . v / (v . vT)).
	hh = ident		identity matrix
	for i = 0, n-1 do begin
	v = aa(*,i) & if i GT 0 then v(0:i-1) = 0		extract reflector
	hh = hh ## (ident - 2*(v # v)/total(v * v))		generate matrix
	endfor
	Test the result:
	IDL> print, hh ## transpose(r)
	9.00000 4.00000
	2.00000 8.00000
	6.00000 7.00000
	Note that it is usually never necessary to form the Q matrix
	explicitly, and MPFIT does not.
pro mpfit_qrfac, a, ipvt, rdiag, acnorm, pivot=pivot
sz = size(a)
m = sz(1)
n = sz(2)
common mpfit_machar, machvals
common mpfit_profile, profvals
	prof_start = systime(1)
MACHEP0 = machvals.machep
DWARF = machvals.minnum
		Compute the initial column norms and initialize arrays
acnorm = make_array(n, value=a(0)*0.)
for j = 0L, n-1 do $
acnorm(j) = mpfit_enorm(a(*,j))
rdiag = acnorm
wa = rdiag
ipvt = lindgen(n)
		Reduce a to r with householder transformations
minmn = min([m,n])
for j = 0L, minmn-1 do begin
if NOT keyword_set(pivot) then goto, HOUSE1
		Bring the column of largest norm into the pivot position
rmax = max(rdiag(j:*))
kmax = where(rdiag(j:*) EQ rmax, ct) + j
if ct LE 0 then goto, HOUSE1
kmax = kmax(0)
		Exchange rows via the pivot only. Avoid actually exchanging
		the rows, in case there is lots of memory transfer. The
		exchange occurs later, within the body of MPFIT, after the
		extraneous columns of the matrix have been shed.
if kmax NE j then begin
temp = ipvt(j) & ipvt(j) = ipvt(kmax) & ipvt(kmax) = temp
rdiag(kmax) = rdiag(j)
wa(kmax) = wa(j)
endif
HOUSE1:
		Compute the householder transformation to reduce the jth
		column of A to a multiple of the jth unit vector
lj = ipvt(j)
ajj = a(j:*,lj)
ajnorm = mpfit_enorm(ajj)
if ajnorm EQ 0 then goto, NEXT_ROW
if a(j,lj) LT 0 then ajnorm = -ajnorm
ajj = ajj / ajnorm
ajj(0) = ajj(0) + 1
		*** Note optimization a(j:*,j)
a(j,lj) = ajj
		Apply the transformation to the remaining columns
		and update the norms
		NOTE to SELF: tried to optimize this by removing the loop,
		but it actually got slower. Reverted to "for" loop to keep
		it simple.
if j+1 LT n then begin
for k=j+1, n-1 do begin
lk = ipvt(k)
ajk = a(j:*,lk)
		*** Note optimization a(j:*,lk)
		(corrected 20 Jul 2000)
if a(j,lj) NE 0 then $
a(j,lk) = ajk - ajj * total(ajk*ajj)/a(j,lj)
if keyword_set(pivot) AND rdiag(k) NE 0 then begin
temp = a(j,lk)/rdiag(k)
rdiag(k) = rdiag(k) * sqrt((1.-temp^2) > 0)
temp = rdiag(k)/wa(k)
if 0.05D*temp*temp LE MACHEP0 then begin
rdiag(k) = mpfit_enorm(a(j+1:*,lk))
wa(k) = rdiag(k)
endif
endif
endfor
endif
NEXT_ROW:
rdiag(j) = -ajnorm
endfor
	profvals.qrfac = profvals.qrfac + (systime(1) - prof_start)
return
end
	**********
	subroutine qrsolv
	given an m by n matrix a, an n by n diagonal matrix d,
	and an m-vector b, the problem is to determine an x which
	solves the system
	a*x = b , d*x = 0 ,
	in the least squares sense.
	this subroutine completes the solution of the problem
	if it is provided with the necessary information from the
	qr factorization, with column pivoting, of a. that is, if
	a*p = q*r, where p is a permutation matrix, q has orthogonal
	columns, and r is an upper triangular matrix with diagonal
	elements of nonincreasing magnitude, then qrsolv expects
	the full upper triangle of r, the permutation matrix p,
	and the first n components of (q transpose)*b. the system
	a*x = b, d*x = 0, is then equivalent to
	t t
	r*z = q *b , p *d*p*z = 0 ,
	where x = p*z. if this system does not have full rank,
	then a least squares solution is obtained. on output qrsolv
	also provides an upper triangular matrix s such that
	t t t
	p *(a *a + d*d)*p = s *s .
	s is computed within qrsolv and may be of separate interest.
	the subroutine statement is
	subroutine qrsolv(n,r,ldr,ipvt,diag,qtb,x,sdiag,wa)
	where
	n is a positive integer input variable set to the order of r.
	r is an n by n array. on input the full upper triangle
	must contain the full upper triangle of the matrix r.
	on output the full upper triangle is unaltered, and the
	strict lower triangle contains the strict upper triangle
	(transposed) of the upper triangular matrix s.
	ldr is a positive integer input variable not less than n
	which specifies the leading dimension of the array r.
	ipvt is an integer input array of length n which defines the
	permutation matrix p such that a*p = q*r. column j of p
	is column ipvt(j) of the identity matrix.
	diag is an input array of length n which must contain the
	diagonal elements of the matrix d.
	qtb is an input array of length n which must contain the first
	n elements of the vector (q transpose)*b.
	x is an output array of length n which contains the least
	squares solution of the system a*x = b, d*x = 0.
	sdiag is an output array of length n which contains the
	diagonal elements of the upper triangular matrix s.
	wa is a work array of length n.
	subprograms called
	fortran-supplied ... dabs,dsqrt
	argonne national laboratory. minpack project. march 1980.
	burton s. garbow, kenneth e. hillstrom, jorge j. more
pro mpfit_qrsolv, r, ipvt, diag, qtb, x, sdiag
sz = size(r)
m = sz(1)
n = sz(2)
delm = lindgen(n) * (m+1)		Diagonal elements of r
common mpfit_profile, profvals
	prof_start = systime(1)
		copy r and (q transpose)*b to preserve input and initialize s.
		in particular, save the diagonal elements of r in x.
for j = 0L, n-1 do $
r(j:n-1,j) = r(j,j:n-1)
x = r(delm)
wa = qtb
		Below may look strange, but it's so we can keep the right precision
zero = qtb(0)*0.
half = zero + 0.5
quart = zero + 0.25
		Eliminate the diagonal matrix d using a givens rotation
for j = 0L, n-1 do begin
l = ipvt(j)
if diag(l) EQ 0 then goto, STORE_RESTORE
sdiag(j:*) = 0
sdiag(j) = diag(l)
		The transformations to eliminate the row of d modify only a
		single element of (q transpose)*b beyond the first n, which
		is initially zero.
qtbpj = zero
for k = j, n-1 do begin
if sdiag(k) EQ 0 then goto, ELIM_NEXT_LOOP
if abs(r(k,k)) LT abs(sdiag(k)) then begin
cotan = r(k,k)/sdiag(k)
sine = half/sqrt(quart + quart*cotan*cotan)
cosine = sine*cotan
endif else begin
tang = sdiag(k)/r(k,k)
cosine = half/sqrt(quart + quart*tang*tang)
sine = cosine*tang
endelse
		Compute the modified diagonal element of r and the
		modified element of ((q transpose)*b,0).
r(k,k) = cosine*r(k,k) + sine*sdiag(k)
temp = cosine*wa(k) + sine*qtbpj
qtbpj = -sine*wa(k) + cosine*qtbpj
wa(k) = temp
		Accumulate the transformation in the row of s
if n GT k+1 then begin
temp = cosine*r(k+1:n-1,k) + sine*sdiag(k+1:n-1)
sdiag(k+1:n-1) = -sine*r(k+1:n-1,k) + cosine*sdiag(k+1:n-1)
r(k+1:n-1,k) = temp
endif
ELIM_NEXT_LOOP:
endfor
STORE_RESTORE:
sdiag(j) = r(j,j)
r(j,j) = x(j)
endfor
		Solve the triangular system for z. If the system is singular
		then obtain a least squares solution
nsing = n
wh = where(sdiag EQ 0, ct)
if ct GT 0 then begin
nsing = wh(0)
wa(nsing:*) = 0
endif
if nsing GE 1 then begin
wa(nsing-1) = wa(nsing-1)/sdiag(nsing-1)		Degenerate case
		*** Reverse loop ***
for j=nsing-2,0,-1 do begin
sum = total(r(j+1:nsing-1,j)*wa(j+1:nsing-1))
wa(j) = (wa(j)-sum)/sdiag(j)
endfor
endif
		Permute the components of z back to components of x
x(ipvt) = wa
	profvals.qrsolv = profvals.qrsolv + (systime(1) - prof_start)
return
end
	subroutine lmpar
	given an m by n matrix a, an n by n nonsingular diagonal
	matrix d, an m-vector b, and a positive number delta,
	the problem is to determine a value for the parameter
	par such that if x solves the system
	a*x = b , sqrt(par)*d*x = 0 ,
	in the least squares sense, and dxnorm is the euclidean
	norm of d*x, then either par is zero and
	(dxnorm-delta) .le. 0.1*delta ,
	or par is positive and
	abs(dxnorm-delta) .le. 0.1*delta .
	this subroutine completes the solution of the problem
	if it is provided with the necessary information from the
	qr factorization, with column pivoting, of a. that is, if
	a*p = q*r, where p is a permutation matrix, q has orthogonal
	columns, and r is an upper triangular matrix with diagonal
	elements of nonincreasing magnitude, then lmpar expects
	the full upper triangle of r, the permutation matrix p,
	and the first n components of (q transpose)*b. on output
	lmpar also provides an upper triangular matrix s such that
	t t t
	p *(a *a + par*d*d)*p = s *s .
	s is employed within lmpar and may be of separate interest.
	only a few iterations are generally needed for convergence
	of the algorithm. if, however, the limit of 10 iterations
	is reached, then the output par will contain the best
	value obtained so far.
	the subroutine statement is
	subroutine lmpar(n,r,ldr,ipvt,diag,qtb,delta,par,x,sdiag,
	wa1,wa2)
	where
	n is a positive integer input variable set to the order of r.
	r is an n by n array. on input the full upper triangle
	must contain the full upper triangle of the matrix r.
	on output the full upper triangle is unaltered, and the
	strict lower triangle contains the strict upper triangle
	(transposed) of the upper triangular matrix s.
	ldr is a positive integer input variable not less than n
	which specifies the leading dimension of the array r.
	ipvt is an integer input array of length n which defines the
	permutation matrix p such that a*p = q*r. column j of p
	is column ipvt(j) of the identity matrix.
	diag is an input array of length n which must contain the
	diagonal elements of the matrix d.
	qtb is an input array of length n which must contain the first
	n elements of the vector (q transpose)*b.
	delta is a positive input variable which specifies an upper
	bound on the euclidean norm of d*x.
	par is a nonnegative variable. on input par contains an
	initial estimate of the levenberg-marquardt parameter.
	on output par contains the final estimate.
	x is an output array of length n which contains the least
	squares solution of the system a*x = b, sqrt(par)*d*x = 0,
	for the output par.
	sdiag is an output array of length n which contains the
	diagonal elements of the upper triangular matrix s.
	wa1 and wa2 are work arrays of length n.
	subprograms called
	minpack-supplied ... dpmpar,enorm,qrsolv
	fortran-supplied ... dabs,dmax1,dmin1,dsqrt
	argonne national laboratory. minpack project. march 1980.
	burton s. garbow, kenneth e. hillstrom, jorge j. more
function mpfit_lmpar, r, ipvt, diag, qtb, delta, x, sdiag, par=par
common mpfit_machar, machvals
common mpfit_profile, profvals
	prof_start = systime(1)
MACHEP0 = machvals.machep
DWARF = machvals.minnum
sz = size(r)
m = sz(1)
n = sz(2)
delm = lindgen(n) * (m+1)		Diagonal elements of r
		Compute and store in x the gauss-newton direction. If the
		jacobian is rank-deficient, obtain a least-squares solution
nsing = n
wa1 = qtb
wh = where(r(delm) EQ 0, ct)
if ct GT 0 then begin
nsing = wh(0)
wa1(wh(0):*) = 0
endif
if nsing GE 1 then begin
		*** Reverse loop ***
for j=nsing-1,0,-1 do begin
wa1(j) = wa1(j)/r(j,j)
if (j-1 GE 0) then $
wa1(0:(j-1)) = wa1(0:(j-1)) - r(0:(j-1),j)*wa1(j)
endfor
endif
		Note: ipvt here is a permutation array
x(ipvt) = wa1
		Initialize the iteration counter. Evaluate the function at the
		origin, and test for acceptance of the gauss-newton direction
iter = 0L
wa2 = diag * x
dxnorm = mpfit_enorm(wa2)
fp = dxnorm - delta
if fp LE 0.1*delta then goto, TERMINATE
		If the jacobian is not rank deficient, the newton step provides a
		lower bound, parl, for the zero of the function. Otherwise set
		this bound to zero.
zero = wa2(0)*0.
parl = zero
if nsing GE n then begin
wa1 = diag(ipvt)*wa2(ipvt)/dxnorm
wa1(0) = wa1(0) / r(0,0)		Degenerate case
for j=1L, n-1 do begin		Note "1" here, not zero
sum = total(r(0:(j-1),j)*wa1(0:(j-1)))
wa1(j) = (wa1(j) - sum)/r(j,j)
endfor
temp = mpfit_enorm(wa1)
parl = ((fp/delta)/temp)/temp
endif
		Calculate an upper bound, paru, for the zero of the function
for j=0, n-1 do begin
sum = total(r(0:j,j)*qtb(0:j))
wa1(j) = sum/diag(ipvt(j))
endfor
gnorm = mpfit_enorm(wa1)
paru = gnorm/delta
if paru EQ 0 then paru = DWARF/min([delta,0.1])
		If the input par lies outside of the interval (parl,paru), set
		par to the closer endpoint
par = max([par,parl])
par = min([par,paru])
if par EQ 0 then par = gnorm/dxnorm
		Beginning of an interation
ITERATION:
iter = iter + 1
		Evaluate the function at the current value of par
if par EQ 0 then par = max([DWARF, paru*0.001])
temp = sqrt(par)
wa1 = temp * diag
mpfit_qrsolv, r, ipvt, wa1, qtb, x, sdiag
wa2 = diag*x
dxnorm = mpfit_enorm(wa2)
temp = fp
fp = dxnorm - delta
if (abs(fp) LE 0.1D*delta) $
OR ((parl EQ 0) AND (fp LE temp) AND (temp LT 0)) $
OR (iter EQ 10) then goto, TERMINATE
		Compute the newton correction
wa1 = diag(ipvt)*wa2(ipvt)/dxnorm
for j=0,n-2 do begin
wa1(j) = wa1(j)/sdiag(j)
wa1(j+1:n-1) = wa1(j+1:n-1) - r(j+1:n-1,j)*wa1(j)
endfor
wa1(n-1) = wa1(n-1)/sdiag(n-1)		Degenerate case
temp = mpfit_enorm(wa1)
parc = ((fp/delta)/temp)/temp
		Depending on the sign of the function, update parl or paru
if fp GT 0 then parl = max([parl,par])
if fp LT 0 then paru = min([paru,par])
		Compute an improved estimate for par
par = max([parl, par+parc])
		End of an iteration
goto, ITERATION
TERMINATE:
		Termination
	profvals.lmpar = profvals.lmpar + (systime(1) - prof_start)
if iter EQ 0 then return, par(0)*0.
return, par
end
		Procedure to tie one parameter to another.
pro mpfit_tie, p, _ptied
if n_elements(_ptied) EQ 0 then return
if n_elements(_ptied) EQ 1 then if _ptied(0) EQ '' then return
for _i = 0L, n_elements(_ptied)-1 do begin
if _ptied(_i) EQ '' then goto, NEXT_TIE
_cmd = 'p('+strtrim(_i,2)+') = '+_ptied(_i)
_err = execute(_cmd)
if _err EQ 0 then begin
message, 'ERROR: Tied expression "'+_cmd+'" failed.'
return
endif
NEXT_TIE:
endfor
end
		Default print procedure
pro mpfit_defprint, p1, p2, p3, p4, p5, p6, p7, p8, p9, p10, $
p11, p12, p13, p14, p15, p16, p17, p18, $
format=format, unit=unit0, _EXTRA=extra
if n_elements(unit0) EQ 0 then unit = -1 else unit = round(unit0(0))
if n_params() EQ 0 then printf, unit, '' $
else if n_params() EQ 1 then printf, unit, p1, format=format $
else if n_params() EQ 2 then printf, unit, p1, p2, format=format $
else if n_params() EQ 3 then printf, unit, p1, p2, p3, format=format $
else if n_params() EQ 4 then printf, unit, p1, p2, p4, format=format
return
end
		Default procedure to be called every iteration. It simply prints
		the parameter values.
pro mpfit_defiter, fcn, x, iter, fnorm, FUNCTARGS=fcnargs, $
quiet=quiet, iterstop=iterstop, iterkeybyte=iterkeybyte, $
parinfo=parinfo, iterprint=iterprint0, $
format=fmt, pformat=pformat, dof=dof0, _EXTRA=iterargs
common mpfit_error, mperr
mperr = 0
if keyword_set(quiet) then goto, DO_ITERSTOP
if n_params() EQ 3 then begin
fvec = mpfit_call(fcn, x, _EXTRA=fcnargs)
fnorm = mpfit_enorm(fvec)^2
endif
		Determine which parameters to print
nprint = n_elements(x)
iprint = lindgen(nprint)
if n_elements(iterprint0) EQ 0 then iterprint = 'MPFIT_DEFPRINT' $
else iterprint = strtrim(iterprint0(0),2)
if n_elements(dof0) EQ 0 then dof = 1L else dof = floor(dof0(0))
call_procedure, iterprint, iter, fnorm, dof, $
format='("Iter ",I6," CHI-SQUARE = ",G15.8," DOF = ",I0)', $
_EXTRA=iterargs
if n_elements(fmt) GT 0 then begin
call_procedure, iterprint, x, format=fmt, _EXTRA=iterargs
endif else begin
if n_elements(pformat) EQ 0 then pformat = '(G20.6)'
parname = 'P('+strtrim(iprint,2)+')'
pformats = strarr(nprint) + pformat
if n_elements(parinfo) GT 0 then begin
parinfo_tags = tag_names(parinfo)
wh = where(parinfo_tags EQ 'PARNAME', ct)
if ct EQ 1 then begin
wh = where(parinfo.parname NE '', ct)
if ct GT 0 then $
parname(wh) = strmid(parinfo(wh).parname,0,25)
endif
wh = where(parinfo_tags EQ 'MPPRINT', ct)
if ct EQ 1 then begin
iprint = where(parinfo.mpprint EQ 1, nprint)
if nprint EQ 0 then goto, DO_ITERSTOP
endif
wh = where(parinfo_tags EQ 'MPFORMAT', ct)
if ct EQ 1 then begin
wh = where(parinfo.mpformat NE '', ct)
if ct GT 0 then pformats(wh) = parinfo(wh).mpformat
endif
endif
for i = 0, nprint-1 do begin
call_procedure, iterprint, parname(iprint(i)), x(iprint(i)), $
format='(" ",A0," = ",'+pformats(iprint(i))+')', $
_EXTRA=iterargs
endfor
endelse
DO_ITERSTOP:
if n_elements(iterkeybyte) EQ 0 then iterkeybyte = 7b
if keyword_set(iterstop) then begin
k = get_kbrd(0)
if k EQ string(iterkeybyte(0)) then begin
message, 'WARNING: minimization not complete', /info
print, 'Do you want to terminate this procedure? (y/n)', $
format='(A,$)'
k = ''
read, k
if strupcase(strmid(k,0,1)) EQ 'Y' then begin
message, 'WARNING: Procedure is terminating.', /info
mperr = -1
endif
endif
endif
return
end
		Procedure to parse the parameter values in PARINFO
pro mpfit_parinfo, parinfo, tnames, tag, values, default=def, status=status, $
n_param=n
status = 0
if n_elements(n) EQ 0 then n = n_elements(parinfo)
if n EQ 0 then begin
if n_elements(def) EQ 0 then return
values = def
status = 1
return
endif
if n_elements(parinfo) EQ 0 then goto, DO_DEFAULT
if n_elements(tnames) EQ 0 then tnames = tag_names(parinfo)
wh = where(tnames EQ tag, ct)
if ct EQ 0 then begin
DO_DEFAULT:
if n_elements(def) EQ 0 then return
values = make_array(n, value=def(0))
values(0) = def
endif else begin
values = parinfo.(wh(0))
endelse
status = 1
return
end
	**********
	subroutine covar
	given an m by n matrix a, the problem is to determine
	the covariance matrix corresponding to a, defined as
	t
	inverse(a *a) .
	this subroutine completes the solution of the problem
	if it is provided with the necessary information from the
	qr factorization, with column pivoting, of a. that is, if
	a*p = q*r, where p is a permutation matrix, q has orthogonal
	columns, and r is an upper triangular matrix with diagonal
	elements of nonincreasing magnitude, then covar expects
	the full upper triangle of r and the permutation matrix p.
	the covariance matrix is then computed as
	t t
	p*inverse(r *r)*p .
	if a is nearly rank deficient, it may be desirable to compute
	the covariance matrix corresponding to the linearly independent
	columns of a. to define the numerical rank of a, covar uses
	the tolerance tol. if l is the largest integer such that
	abs(r(l,l)) .gt. tol*abs(r(1,1)) ,
	then covar computes the covariance matrix corresponding to
	the first l columns of r. for k greater than l, column
	and row ipvt(k) of the covariance matrix are set to zero.
	the subroutine statement is
	subroutine covar(n,r,ldr,ipvt,tol,wa)
	where
	n is a positive integer input variable set to the order of r.
	r is an n by n array. on input the full upper triangle must
	contain the full upper triangle of the matrix r. on output
	r contains the square symmetric covariance matrix.
	ldr is a positive integer input variable not less than n
	which specifies the leading dimension of the array r.
	ipvt is an integer input array of length n which defines the
	permutation matrix p such that a*p = q*r. column j of p
	is column ipvt(j) of the identity matrix.
	tol is a nonnegative input variable used to define the
	numerical rank of a in the manner described above.
	wa is a work array of length n.
	subprograms called
	fortran-supplied ... dabs
	argonne national laboratory. minpack project. august 1980.
	burton s. garbow, kenneth e. hillstrom, jorge j. more
	**********
function mpfit_covar, rr, ipvt, tol=tol
sz = size(rr)
if sz(0) NE 2 then begin
message, 'ERROR: r must be a two-dimensional matrix'
return, -1L
endif
n = sz(1)
if n NE sz(2) then begin
message, 'ERROR: r must be a square matrix'
return, -1L
endif
zero = rr(0) * 0.
one = zero + 1.
if n_elements(ipvt) EQ 0 then ipvt = lindgen(n)
r = rr
r = reform(rr, n, n, /overwrite)
		Form the inverse of r in the full upper triangle of r
l = -1L
if n_elements(tol) EQ 0 then tol = one*1.E-14
tolr = tol * abs(r(0,0))
for k = 0L, n-1 do begin
if abs(r(k,k)) LE tolr then goto, INV_END_LOOP
r(k,k) = one/r(k,k)
for j = 0L, k-1 do begin
temp = r(k,k) * r(j,k)
r(j,k) = zero
r(0,k) = r(0:j,k) - temp*r(0:j,j)
endfor
l = k
endfor
INV_END_LOOP:
		Form the full upper triangle of the inverse of (r transpose)*r
		in the full upper triangle of r
if l GE 0 then $
for k = 0L, l do begin
for j = 0L, k-1 do begin
temp = r(j,k)
r(0,j) = r(0:j,j) + temp*r(0:j,k)
endfor
temp = r(k,k)
r(0,k) = temp * r(0:k,k)
endfor
		Form the full lower triangle of the covariance matrix
		in the strict lower triangle of r and in wa
wa = replicate(r(0,0), n)
for j = 0L, n-1 do begin
jj = ipvt(j)
sing = j GT l
for i = 0L, j do begin
if sing then r(i,j) = zero
ii = ipvt(i)
if ii GT jj then r(ii,jj) = r(i,j)
if ii LT jj then r(jj,ii) = r(i,j)
endfor
wa(jj) = r(j,j)
endfor
		Symmetrize the covariance matrix in r
for j = 0L, n-1 do begin
r(0:j,j) = r(j,0:j)
r(j,j) = wa(j)
endfor
return, r
end
	**********
	subroutine lmdif
	the purpose of lmdif is to minimize the sum of the squares of
	m nonlinear functions in n variables by a modification of
	the levenberg-marquardt algorithm. the user must provide a
	subroutine which calculates the functions. the jacobian is
	then calculated by a forward-difference approximation.
	the subroutine statement is
	subroutine lmdif(fcn,m,n,x,fvec,ftol,xtol,gtol,maxfev,epsfcn,
	diag,mode,factor,nprint,info,nfev,fjac,
	ldfjac,ipvt,qtf,wa1,wa2,wa3,wa4)
	where
	fcn is the name of the user-supplied subroutine which
	calculates the functions. fcn must be declared
	in an external statement in the user calling
	program, and should be written as follows.
	subroutine fcn(m,n,x,fvec,iflag)
	integer m,n,iflag
	double precision x(n),fvec(m)
	----------
	calculate the functions at x and
	return this vector in fvec.
	----------
	return
	end
	the value of iflag should not be changed by fcn unless
	the user wants to terminate execution of lmdif.
	in this case set iflag to a negative integer.
	m is a positive integer input variable set to the number
	of functions.
	n is a positive integer input variable set to the number
	of variables. n must not exceed m.
	x is an array of length n. on input x must contain
	an initial estimate of the solution vector. on output x
	contains the final estimate of the solution vector.
	fvec is an output array of length m which contains
	the functions evaluated at the output x.
	ftol is a nonnegative input variable. termination
	occurs when both the actual and predicted relative
	reductions in the sum of squares are at most ftol.
	therefore, ftol measures the relative error desired
	in the sum of squares.
	xtol is a nonnegative input variable. termination
	occurs when the relative error between two consecutive
	iterates is at most xtol. therefore, xtol measures the
	relative error desired in the approximate solution.
	gtol is a nonnegative input variable. termination
	occurs when the cosine of the angle between fvec and
	any column of the jacobian is at most gtol in absolute
	value. therefore, gtol measures the orthogonality
	desired between the function vector and the columns
	of the jacobian.
	maxfev is a positive integer input variable. termination
	occurs when the number of calls to fcn is at least
	maxfev by the end of an iteration.
	epsfcn is an input variable used in determining a suitable
	step length for the forward-difference approximation. this
	approximation assumes that the relative errors in the
	functions are of the order of epsfcn. if epsfcn is less
	than the machine precision, it is assumed that the relative
	errors in the functions are of the order of the machine
	precision.
	diag is an array of length n. if mode = 1 (see
	below), diag is internally set. if mode = 2, diag
	must contain positive entries that serve as
	multiplicative scale factors for the variables.
	mode is an integer input variable. if mode = 1, the
	variables will be scaled internally. if mode = 2,
	the scaling is specified by the input diag. other
	values of mode are equivalent to mode = 1.
	factor is a positive input variable used in determining the
	initial step bound. this bound is set to the product of
	factor and the euclidean norm of diag*x if nonzero, or else
	to factor itself. in most cases factor should lie in the
	interval (.1,100.). 100. is a generally recommended value.
	nprint is an integer input variable that enables controlled
	printing of iterates if it is positive. in this case,
	fcn is called with iflag = 0 at the beginning of the first
	iteration and every nprint iterations thereafter and
	immediately prior to return, with x and fvec available
	for printing. if nprint is not positive, no special calls
	of fcn with iflag = 0 are made.
	info is an integer output variable. if the user has
	terminated execution, info is set to the (negative)
	value of iflag. see description of fcn. otherwise,
	info is set as follows.
	info = 0 improper input parameters.
	info = 1 both actual and predicted relative reductions
	in the sum of squares are at most ftol.
	info = 2 relative error between two consecutive iterates
	is at most xtol.
	info = 3 conditions for info = 1 and info = 2 both hold.
	info = 4 the cosine of the angle between fvec and any
	column of the jacobian is at most gtol in
	absolute value.
	info = 5 number of calls to fcn has reached or
	exceeded maxfev.
	info = 6 ftol is too small. no further reduction in
	the sum of squares is possible.
	info = 7 xtol is too small. no further improvement in
	the approximate solution x is possible.
	info = 8 gtol is too small. fvec is orthogonal to the
	columns of the jacobian to machine precision.
	nfev is an integer output variable set to the number of
	calls to fcn.
	fjac is an output m by n array. the upper n by n submatrix
	of fjac contains an upper triangular matrix r with
	diagonal elements of nonincreasing magnitude such that
	t t t
	p *(jac *jac)*p = r *r,
	where p is a permutation matrix and jac is the final
	calculated jacobian. column j of p is column ipvt(j)
	(see below) of the identity matrix. the lower trapezoidal
	part of fjac contains information generated during
	the computation of r.
	ldfjac is a positive integer input variable not less than m
	which specifies the leading dimension of the array fjac.
	ipvt is an integer output array of length n. ipvt
	defines a permutation matrix p such that jac*p = q*r,
	where jac is the final calculated jacobian, q is
	orthogonal (not stored), and r is upper triangular
	with diagonal elements of nonincreasing magnitude.
	column j of p is column ipvt(j) of the identity matrix.
	qtf is an output array of length n which contains
	the first n elements of the vector (q transpose)*fvec.
	wa1, wa2, and wa3 are work arrays of length n.
	wa4 is a work array of length m.
	subprograms called
	user-supplied ...... fcn
	minpack-supplied ... dpmpar,enorm,fdjac2,lmpar,qrfac
	fortran-supplied ... dabs,dmax1,dmin1,dsqrt,mod
	argonne national laboratory. minpack project. march 1980.
	burton s. garbow, kenneth e. hillstrom, jorge j. more
	**********
function mpfit, fcn, xall, FUNCTARGS=fcnargs, SCALE_FCN=scalfcn, $
ftol=ftol, xtol=xtol, gtol=gtol, epsfcn=epsfcn, resdamp=damp, $
nfev=nfev, maxiter=maxiter, errmsg=errmsg, $
factor=factor, nprint=nprint, STATUS=info, $
iterproc=iterproc, iterargs=iterargs, iterstop=ss,$
iterkeystop=iterkeystop, $
niter=iter, nfree=nfree, npegged=npegged, dof=dof, $
diag=diag, rescale=rescale, autoderivative=autoderiv, $
perror=perror, covar=covar, nocovar=nocovar, bestnorm=fnorm, $
parinfo=parinfo, quiet=quiet, nocatch=nocatch, $
fastnorm=fastnorm, proc=proc, query=query, $
external_state=state, external_init=extinit, $
external_fvec=efvec, external_fjac=efjac
if keyword_set(query) then return, 1
if n_params() EQ 0 then begin
message, "USAGE: PARMS = MPFIT('MYFUNCT', START_PARAMS, ... )", /info
return, !values.d_nan
endif
		Use of double here not a problem since f/x/gtol are all only used
		in comparisons
if n_elements(ftol) EQ 0 then ftol = 1.D-10
if n_elements(xtol) EQ 0 then xtol = 1.D-10
if n_elements(gtol) EQ 0 then gtol = 1.D-10
if n_elements(factor) EQ 0 then factor = 100.
if n_elements(nprint) EQ 0 then nprint = 1
if n_elements(iterproc) EQ 0 then iterproc = 'MPFIT_DEFITER'
if n_elements(autoderiv) EQ 0 then autoderiv = 1
if n_elements(fastnorm) EQ 0 then fastnorm = 0
if n_elements(damp) EQ 0 then damp = 0 else damp = damp(0)
		These are special configuration parameters that can't be easily
		passed by MPFIT directly.
		FASTNORM - decide on which sum-of-squares technique to use (1)
		is fast, (0) is slower
		PROC - user routine is a procedure (1) or function (0)
		QANYTIED - set to 1 if any parameters are TIED, zero if none
		PTIED - array of strings, one for each parameter
common mpfit_config, mpconfig
mpconfig = {fastnorm: keyword_set(fastnorm), proc: 0, nfev: 0L, damp: damp}
common mpfit_machar, machvals
info = 0L
iflag = 0L
errmsg = ''
catch_msg = 'in MPFIT'
nfree = 0L
npegged = 0L
dof = 0L
		Parameter damping doesn't work when user is providing their own
		gradients.
if damp NE 0 AND NOT keyword_set(autoderiv) then begin
errmsg = 'ERROR: keywords DAMP and AUTODERIV are mutually exclusive'
goto, TERMINATE
endif
		Process the ITERSTOP and ITERKEYSTOP keywords, and turn this into
		a set of keywords to pass to MPFIT_DEFITER.
if strupcase(iterproc) EQ 'MPFIT_DEFITER' AND n_elements(iterargs) EQ 0 $
AND keyword_set(ss) then begin
if n_elements(iterkeystop) GT 0 then begin
sz = size(iterkeystop)
tp = sz(sz(0)+1)
if tp EQ 7 then begin
		String - convert first char to byte
iterkeybyte = (byte(iterkeystop(0)))(0)
endif
if (tp GE 1 AND tp LE 3) OR (tp GE 12 AND tp LE 15) then begin
		Integer - convert to byte
iterkeybyte = byte(iterkeystop(0))
endif
if n_elements(iterkeybyte) EQ 0 then begin
errmsg = 'ERROR: ITERKEYSTOP must be either a BYTE or STRING'
goto, TERMINATE
endif
iterargs = {iterstop: 1, iterkeybyte: iterkeybyte}
endif else begin
iterargs = {iterstop: 1, iterkeybyte: 7b}
endelse
endif
		Handle error conditions gracefully
if NOT keyword_set(nocatch) then begin
catch, catcherror
if catcherror NE 0 then begin
catch, /cancel
message, 'Error detected while '+catch_msg+':', /info
message, !err_string, /info
message, 'Error condition detected. Returning to MAIN level.', /info
return, !values.d_nan
endif
endif
		Parse FCN function name - be sure it is a scalar string
sz = size(fcn)
if sz(0) NE 0 then begin
FCN_NAME:
errmsg = 'ERROR: MYFUNCT must be a scalar string'
goto, TERMINATE
endif
if sz(sz(0)+1) NE 7 then goto, FCN_NAME
isext = 0
if fcn EQ '(EXTERNAL)' then begin
if n_elements(efvec) EQ 0 OR n_elements(efjac) EQ 0 then begin
errmsg = 'ERROR: when using EXTERNAL function, EXTERNAL_FVEC '+$
'and EXTERNAL_FJAC must be defined'
goto, TERMINATE
endif
nv = n_elements(efvec)
nj = n_elements(efjac)
if (nj MOD nv) NE 0 then begin
errmsg = 'ERROR: the number of values in EXTERNAL_FJAC must be '+ $
'a multiple of the number of values in EXTERNAL_FVEC'
goto, TERMINATE
endif
isext = 1
endif
		Parinfo:
		--------------- STARTING/CONFIG INFO (passed in to routine, not changed)
		.value - starting value for parameter
		.fixed - parameter is fixed
		.limited - a two-element array, if parameter is bounded on
		lower/upper side
		.limits - a two-element array, lower/upper parameter bounds, if
		limited vale is set
		.step - step size in Jacobian calc, if greater than zero
catch_msg = 'parsing input parameters'
		Parameters can either be stored in parinfo, or x. Parinfo takes
		precedence if it exists.
if n_elements(xall) EQ 0 AND n_elements(parinfo) EQ 0 then begin
errmsg = 'ERROR: must pass parameters in P or PARINFO'
goto, TERMINATE
endif
		Be sure that PARINFO is of the right type
if n_elements(parinfo) GT 0 then begin
parinfo_size = size(parinfo)
if parinfo_size(parinfo_size(0)+1) NE 8 then begin
errmsg = 'ERROR: PARINFO must be a structure.'
goto, TERMINATE
endif
if n_elements(xall) GT 0 AND n_elements(xall) NE n_elements(parinfo) $
then begin
errmsg = 'ERROR: number of elements in PARINFO and P must agree'
goto, TERMINATE
endif
endif
		If the parameters were not specified at the command line, then
		extract them from PARINFO
if n_elements(xall) EQ 0 then begin
mpfit_parinfo, parinfo, tagnames, 'VALUE', xall, status=status
if status EQ 0 then begin
errmsg = 'ERROR: either P or PARINFO(*).VALUE must be supplied.'
goto, TERMINATE
endif
sz = size(xall)
		Convert to double if parameters are not float or double
if sz(sz(0)+1) NE 4 AND sz(sz(0)+1) NE 5 then $
xall = double(xall)
endif
npar = n_elements(xall)
zero = xall(0) * 0.
one = zero + 1.
fnorm = -one
fnorm1 = -one
		TIED parameters?
mpfit_parinfo, parinfo, tagnames, 'TIED', ptied, default='', n=npar
ptied = strtrim(ptied, 2)
wh = where(ptied NE '', qanytied)
qanytied = qanytied GT 0
mpconfig = create_struct(mpconfig, 'QANYTIED', qanytied, 'PTIED', ptied)
		FIXED parameters ?
mpfit_parinfo, parinfo, tagnames, 'FIXED', pfixed, default=0, n=npar
pfixed = pfixed EQ 1
pfixed = pfixed OR (ptied NE '')		Tied parameters are also effectively fixed
		Finite differencing step, absolute and relative, and sidedness of deriv.
mpfit_parinfo, parinfo, tagnames, 'STEP', step, default=zero, n=npar
mpfit_parinfo, parinfo, tagnames, 'RELSTEP', dstep, default=zero, n=npar
mpfit_parinfo, parinfo, tagnames, 'MPSIDE', dside, default=0, n=npar
		Maximum and minimum steps allowed to be taken in one iteration
mpfit_parinfo, parinfo, tagnames, 'MPMAXSTEP', maxstep, default=zero, n=npar
mpfit_parinfo, parinfo, tagnames, 'MPMINSTEP', minstep, default=zero, n=npar
qmin = minstep * 0		Remove minstep for now!!
qmax = maxstep NE 0
wh = where(qmin AND qmax AND maxstep LT minstep, ct)
if ct GT 0 then begin
errmsg = 'ERROR: MPMINSTEP is greater than MPMAXSTEP'
goto, TERMINATE
endif
wh = where(qmin OR qmax, ct)
qminmax = ct GT 0
		Finish up the free parameters
ifree = where(pfixed NE 1, nfree)
if nfree EQ 0 then begin
errmsg = 'ERROR: no free parameters'
goto, TERMINATE
endif
		An external Jacobian must be checked against the number of
		parameters
if isext then begin
if (nj/nv) NE nfree then begin
errmsg = string(nv, nfree, nfree, $
format=('("ERROR: EXTERNAL_FJAC must be a ",I0," x ",I0,' + $
'" array, where ",I0," is the number of free parameters")'))
goto, TERMINATE
endif
endif
		Compose only VARYING parameters
xnew = xall		xnew is the set of parameters to be returned
x = xnew(ifree)		x is the set of free parameters
		LIMITED parameters ?
mpfit_parinfo, parinfo, tagnames, 'LIMITED', limited, status=st1
mpfit_parinfo, parinfo, tagnames, 'LIMITS', limits, status=st2
if st1 EQ 1 AND st2 EQ 1 then begin
		Error checking on limits in parinfo
wh = where((limited(0,*) AND xall LT limits(0,*)) OR $
(limited(1,*) AND xall GT limits(1,*)), ct)
if ct GT 0 then begin
errmsg = 'ERROR: parameters are not within PARINFO limits'
goto, TERMINATE
endif
wh = where(limited(0,*) AND limited(1,*) AND $
limits(0,*) GE limits(1,*) AND $
pfixed EQ 0, ct)
if ct GT 0 then begin
errmsg = 'ERROR: PARINFO parameter limits are not consistent'
goto, TERMINATE
endif
		Transfer structure values to local variables
qulim = limited(1, ifree)
ulim = limits (1, ifree)
qllim = limited(0, ifree)
llim = limits (0, ifree)
wh = where(qulim OR qllim, ct)
if ct GT 0 then qanylim = 1 else qanylim = 0
endif else begin
		Fill in local variables with dummy values
qulim = lonarr(nfree)
ulim = x * 0.
qllim = qulim
llim = x * 0.
qanylim = 0
endelse
		Initialize the number of parameters pegged at a hard limit value
wh = where((qulim AND (x EQ ulim)) OR (qllim AND (x EQ llim)), npegged)
n = n_elements(x)
if n_elements(maxiter) EQ 0 then maxiter = 200L
[truncated: 474 more rows]
