# Supplementary material for: Kinetic competition during the transcription cycle results in stochastic RNA processing
Source: eLife. 2014 Oct 1;3:e03939. doi: 10.7554/eLife.03939 (PMC4210818; doi:10.7554/eLife.03939)
Supplement: Source code 1. — DOI: http://dx.doi.org/10.7554/eLife.03939.032 [file elife03939s003.zip › localizeApp/rawView.pro]

pro rawView, event
widget_control, event.top, GET_Uvalue=info
widget_control, info.referencechannelID, get_value=channel_color
if channel_color EQ 'red' then info.channel=0
if channel_color EQ 'green' then info.channel=1
frame=info.frameindex

if info.composite EQ 0 then begin
  pic=read_tiff(info.picFilename, image_index=frame+info.channel)
  erase
  contrast_index=where(pic GE info.peak_white)
  contrast_index=abs(contrast_index)
  pic(contrast_index) = info.peak_white
  tvscl, pic, 0, 0, info.channel+1
  endif
  
if info.composite EQ 1 then begin
  pic_red=read_tiff(info.picFilename, image_index=frame)
  pic_green=read_tiff(info.picFilename, image_index=frame+1)  ;frame comes from the text widget
  erase
  contrast_index_red=where(pic_red GE info.peak_white)
  contrast_index_red=abs(contrast_index_red)
  pic_red(contrast_index_red) = info.peak_white
  contrast_index_green=where(pic_green GE info.peak_white)
  contrast_index_green=abs(contrast_index_green)
  pic_green(contrast_index_green) = info.peak_white
  tvscl, pic_red, 0,0, 1
  tvscl, pic_green, 0,0, 2
  endif

widget_control, info.outputlocalizeID, set_value='frame:'+string(frame+1)+'dan'
return
end
