# Supplementary material for: Kinetic competition during the transcription cycle results in stochastic RNA processing
Source: eLife. 2014 Oct 1;3:e03939. doi: 10.7554/eLife.03939 (PMC4210818; doi:10.7554/eLife.03939)
Supplement: Source code 1. — DOI: http://dx.doi.org/10.7554/eLife.03939.032 [file elife03939s003.zip › localizeApp/rtfm_select.pro]

function rtfm_select, event
widget_control, event.top, get_uvalue=parameters
parameters.rtfm_filter=event.value
;if event.value eq 0 then print, 'rtfm On'
;if event.value eq 1 then print, 'rtfm Off'

;in RTFM mode, it doesn't matter what the frame range is --> we look at all frames
if event.value eq 0 then begin
    widget_control, parameters.firstID, sensitive=0
    widget_control, parameters.lastID, sensitive=0
    endif

if event.value eq 1 then begin
    widget_control, parameters.firstID, sensitive=1
    widget_control, parameters.lastID, sensitive=1
    endif

widget_control, event.top, set_uvalue=parameters, /no_copy

return, 1
end
