# Supplementary material for: Kinetic competition during the transcription cycle results in stochastic RNA processing
Source: eLife. 2014 Oct 1;3:e03939. doi: 10.7554/eLife.03939 (PMC4210818; doi:10.7554/eLife.03939)
Supplement: Source code 1. — DOI: http://dx.doi.org/10.7554/eLife.03939.032 [file elife03939s003.zip › localizeApp/scale_pic.pro]

FUNCTION scale_pic, pic

; SCALE_PIC does a contrast strecth of the input image.
;
;Dan Larson
;4/18/01

return, (pic-min(pic))*(255.0/(max(pic)-min(pic)))
end
