# Supplementary material for: Kinetic competition during the transcription cycle results in stochastic RNA processing
Source: eLife. 2014 Oct 1;3:e03939. doi: 10.7554/eLife.03939 (PMC4210818; doi:10.7554/eLife.03939)
Supplement: Source code 1. — DOI: http://dx.doi.org/10.7554/eLife.03939.032 [file elife03939s003.zip › localizeApp/select_region.pro]

pro select_region, event
widget_control, event.top, GET_Uvalue=info
widget_control, info.drawID, get_value=win1
Result = CW_DEFROI(info.drawID)
;Result = CW_DEFROI( Draw [, IMAGE_SIZE=vector] [, OFFSET=vector] [, /ORDER] [, /RESTORE] [, ZOOM=vector] )

print, result
return
end
