# Supplementary material for: Kinetic competition during the transcription cycle results in stochastic RNA processing
Source: eLife. 2014 Oct 1;3:e03939. doi: 10.7554/eLife.03939 (PMC4210818; doi:10.7554/eLife.03939)
Supplement: Source code 1. — DOI: http://dx.doi.org/10.7554/eLife.03939.032 [file elife03939s003.zip › localizeApp/select_spot_window.pro]

PRO select_spot_window_ok, event

;there is some convoluted shit going on in this routine
;first, the widget gets the uvalue from SELECT_SPOT_WINDOW
;this uvalue contains the location of the uvalue of the top routine.
;THIS uvalue will then store the spot index
widget_control, event.top, get_Uvalue=info
widget_control, info.groupleader, get_Uvalue=upper_level_uvalue
upper_level_uvalue.spot_number=info.spot_ID
widget_control, info.groupleader, set_Uvalue=upper_level_uvalue
widget_control, event.top, /destroy
return
end

PRO select_spot_forward, event
widget_control, event.top, get_uvalue=info
a=size(info.ave_pic, /dimensions)
tvscl, rebin(info.ave_pic, 4*a[0], 4*a[1]), 0, 0, 2
mask=dblarr(a[0], a[1])
b=size(info.locations, /dimensions)
info.spot_ID=info.spot_ID+1

if info.spot_ID GE b[1] then begin
    res=dialog_message('Spot number out of bounds.', title='Error in select_spot_forward.')
    return
    endif
widget_control, info.spotnumberID, set_value=info.spot_ID
widget_control, info.xlabelID, set_value=info.locations[0, info.spot_ID]
widget_control, info.ylabelID, set_value=info.locations[1, info.spot_ID]
widget_control, info.photonlabelID, set_value=info.locations[2, info.spot_ID]

mask[info.locations[0, info.spot_ID]-2:info.locations[0, info.spot_ID]+2, info.locations[1, info.spot_ID]-2]=1
mask[info.locations[0, info.spot_ID]-2:info.locations[0, info.spot_ID]+2, info.locations[1, info.spot_ID]+2]=1
mask[info.locations[0, info.spot_ID]-2, info.locations[1, info.spot_ID]-2:info.locations[1, info.spot_ID]+2]=1
mask[info.locations[0, info.spot_ID]+2, info.locations[1, info.spot_ID]-2:info.locations[1, info.spot_ID]+2]=1
tvscl, rebin(mask, 4*a[0], 4*a[1]), 0, 0, 1
widget_control, event.top, set_Uvalue=info, /no_copy
return
end

PRO select_spot_backward, event
widget_control, event.top, get_uvalue=info
a=size(info.ave_pic, /dimensions)
tvscl, rebin(info.ave_pic, 4*a[0], 4*a[1]), 0, 0, 2
mask=dblarr(a[0], a[1])
b=size(info.locations, /dimensions)
info.spot_ID=info.spot_ID-1

if info.spot_ID LT 0 then begin
    res=dialog_message('Spot number out of bounds.', title='Error in select_spot_backward.')
    return
    endif

widget_control, info.spotnumberID, set_value=info.spot_ID
widget_control, info.xlabelID, set_value=info.locations[0, info.spot_ID]
widget_control, info.ylabelID, set_value=info.locations[1, info.spot_ID]
widget_control, info.photonlabelID, set_value=info.locations[2, info.spot_ID]

mask[info.locations[0, info.spot_ID]-2:info.locations[0, info.spot_ID]+2, info.locations[1, info.spot_ID]-2]=1
mask[info.locations[0, info.spot_ID]-2:info.locations[0, info.spot_ID]+2, info.locations[1, info.spot_ID]+2]=1
mask[info.locations[0, info.spot_ID]-2, info.locations[1, info.spot_ID]-2:info.locations[1, info.spot_ID]+2]=1
mask[info.locations[0, info.spot_ID]+2, info.locations[1, info.spot_ID]-2:info.locations[1, info.spot_ID]+2]=1
tvscl, rebin(mask, 4*a[0], 4*a[1]), 0, 0, 1
widget_control, event.top, set_Uvalue=info, /no_copy
return
end

FUNCTION select_spot_window, parameters
xs=600
ys=500
form = WIDGET_BASE(TITLE='Select Spot', xsize=xs, ysize=ys, group_leader=parameters.groupleader,/row, /modal)
leftBase=widget_base(form, /col)
rightBase=widget_base(form, /col, /frame)

drawID = widget_draw(leftBase, /frame, x_scroll=400, y_scroll=400, xsize=2000, ysize=2000)
arrowBase=widget_base(leftBase, /row)
select_spot_backawardID=widget_button(arrowBase, value='<--', event_pro='select_spot_backward')
select_spot_forwardID=widget_button(arrowBase, value='-->', event_pro='select_spot_forward')
okID=widget_button(leftBase, value='OK', event_pro='select_spot_window_ok')

spotnumberID=cw_field(rightBase, title='spot:', value=0.0, /floating)
xlabelID=cw_field(rightBase, title='x:', value=0.0, /floating)
ylabelID=cw_field(rightBase, title='y:', value=0.0, /floating)
photonlabelID=cw_field(rightBase, title='N:', value=0.0, /floating)

WIDGET_CONTROL, form, /REALIZE
widget_control, drawID, get_value=win1
wset, win1

;********now display the ave_pic and select the appropriate spot*************
a=size(parameters.ave_pic, /dimensions)
tvscl, rebin(parameters.ave_pic, 4*a[0], 4*a[1]), 0, 0, 2
mask=dblarr(a[0], a[1])
b=size(parameters.locations, /dimensions)
number_spots=b[1]
mask[parameters.locations[0]-2:parameters.locations[0]+2, parameters.locations[1]-2]=1
mask[parameters.locations[0]-2:parameters.locations[0]+2, parameters.locations[1]+2]=1
mask[parameters.locations[0]-2, parameters.locations[1]-2:parameters.locations[1]+2]=1
mask[parameters.locations[0]+2, parameters.locations[1]-2:parameters.locations[1]+2]=1
tvscl, rebin(mask, 4*a[0], 4*a[1]), 0, 0, 1

select_spot_info={$
    spot_ID:0, $
    ave_pic:parameters.ave_pic, $
    locations:parameters.locations, $
    groupleader:parameters.groupleader, $
    spotnumberID:spotnumberID, $
    xlabelID:xlabelID, $
    ylabelID:ylabelID, $
    photonlabelID:photonlabelID $
        }

widget_control, form, Set_Uvalue=select_spot_info, /no_copy
XMANAGER, 'select_spot_window', form, /NO_BLOCK
return, -1
end
