# Supplementary material for: Kinetic competition during the transcription cycle results in stochastic RNA processing
Source: eLife. 2014 Oct 1;3:e03939. doi: 10.7554/eLife.03939 (PMC4210818; doi:10.7554/eLife.03939)
Supplement: Source code 1. — DOI: http://dx.doi.org/10.7554/eLife.03939.032 [file elife03939s003.zip › localizeApp/statistics.pro]

pro statistics, event
widget_control, event.top, GET_Uvalue=info
pic=read_tiff(info.picFilename, image_index=info.frameindex)
res=dialog_message('frame='+string(info.frameindex+1)+string(10B)+$
				'mean='+string(mean(pic))+string(10B)+$
              'median='+string(median(pic))+string(10B)+$
              'standard deviation='+string(stdev(pic))+string(10B), $
              title='statistics on'+info.picFilename)
return
end
