# Supplementary material for: Kinetic competition during the transcription cycle results in stochastic RNA processing
Source: eLife. 2014 Oct 1;3:e03939. doi: 10.7554/eLife.03939 (PMC4210818; doi:10.7554/eLife.03939)
Supplement: Source code 1. — DOI: http://dx.doi.org/10.7554/eLife.03939.032 [file elife03939s003.zip › localizeApp/track.pro]

	********* start of track.pro
	+
	NAME:
	track
	PURPOSE:
	Constructs n-dimensional trajectories from a scrambled list of
	particle coordinates determined at discrete times (e.g. in
	consecutive video frames).
	CATEGORY:
	Image Processing
	CALLING SEQUENCE:
	result = track( positionlist, maxdisp [, inipos=inipos,
	memory=memory, dim=dim, verbose=verbose,
	goodenough=goodenough ] )
	INPUTS:
	positionlist: an array listing the scrambled coordinates and data
	of the different particles at different times, such that:
	positionlist(0:d-1,*): contains the d coordinates and
	data for all the particles, at the different times.
	positionlist(d,*): contains the time t that the position
	was determined (e.g. frame number. These values must
	be monotonically increasing and uniformly gridded in time.
	maxdisp: an estimate of the maximum distance that a particle
	would move in a single time interval.(see Restrictions)
	inipos: if the user wants to track only a subset of the
	particles, this argument is set to an array (d,n)
	which contains the d dimensional initial positions of
	the n particles to be tracked. Other 'new' particles
	will then NOT be added.
	memory: this is the number of time steps that a particle can be
	'lost' and then recovered again. If the particle reappears
	after this number of frames has elapsed, it will be
	tracked as a new particle. The default setting is zero.
	this is useful if particles occasionally 'drop out' of
	the data.
	dim: if the user would like to unscramble non-coordinate data
	for the particles (e.g. apparent radius of gyration for
	the particle images), then positionlist should
	contain the position data in positionlist(0:dim-1,*)
	and the extra data in positionlist(dim:d-1,*). It is then
	necessary to set dim equal to the dimensionality of the
	coordinate data to so that the track knows to ignore the
	non-coordinate data in the construction of the
	trajectories. The default value is two.
	verbose: set this keyword for more informational messages.
	goodenough: set this keyword to eliminate all trajectories with
	fewer than goodenough valid positions. This is useful
	for eliminating very short, mostly 'lost' trajectories
	due to blinking 'noise' particles in the data stream.
	OUTPUTS:
	result: a list containing the original data rows sorted
	into a series of trajectories. To the original input
	data structure there is appended an additional column
	containing a unique 'id number' for each identified
	particle trajectory. The result array is sorted so
	rows with corresponding id numbers are in contiguous
	blocks, with the time variable a monotonically
	increasing function inside each block. For example:
	For the input data structure (positionlist):
	(x) (y) (t)
	pos = 3.60000 5.00000 0.00000
	15.1000 22.6000 0.00000
	4.10000 5.50000 1.00000
	15.9000 20.7000 2.00000
	6.20000 4.30000 2.00000
	IDL> res = track(pos,5,mem=2)
	track will return the result 'res'
	(x) (y) (t) (id)
	res = 3.60000 5.00000 0.00000 0.00000
	4.10000 5.50000 1.00000 0.00000
	6.20000 4.30000 2.00000 0.00000
	15.1000 22.6000 0.00000 1.00000
	15.9000 20.7000 2.00000 1.00000
	NB: for t=1 in the example above, one particle temporarily
	vanished. As a result, the trajectory id=1 has one time
	missing, i.e. particle loss can cause time gaps to occur
	in the corresponding trajectory list. In contrast:
	IDL> res = track(pos,5)
	track will return the result 'res'
	(x) (y) (t) (id)
	res = 15.1000 22.6000 0.00000 0.00000
	3.60000 5.00000 0.00000 1.00000
	4.10000 5.50000 1.00000 1.00000
	6.20000 4.30000 2.00000 1.00000
	15.9000 20.7000 2.00000 2.00000
	where the reappeared 'particle' will be labelled as new
	rather than as a continuation of an old particle since
	mem=0. It is up to the user to decide what setting of
	'mem' will yeild the highest fidelity tracking.
	SIDE EFFECTS:
	Produces informational messages. Can be memory intensive for
	extremely large data sets.
	RESTRICTIONS:
	maxdisp should be set to a value somewhat less than the mean
	spacing between the particles. As maxdisp approaches the mean
	spacing the runtime will increase significantly. The function
	will produce an error message: "Excessive Combinatorics!" if
	the run time would be too long, and the user should respond
	by re-executing the function with a smaller value of maxdisp.
	Obviously, if the particles being tracked are frequently moving
	as much as their mean separation in a single time step, this
	function will not return acceptable trajectories.
	PROCEDURE:
	Given the positions for n particles at time t(i), and m possible
	new positions at time t(i+1), this function considers all possible
	identifications of the n old positions with the m new positions,
	and chooses that identification which results in the minimal total
	squared displacement. Those identifications which don't associate
	a new position within maxdisp of an old position ( particle loss )
	penalize the total squared displacement by maxdisp^2. For non-
	interacting Brownian particles with the same diffusivity, this
	algorithm will produce the most probable set of identifications
	( provided maxdisp >> RMS displacement between frames ).
	In practice it works reasonably well for systems with oscillatory,
	ballistic, correlated and random hopping motion, so long as single
	time step displacements are reasonably small. NB: multidimensional
	functionality is intended to facilitate tracking when additional
	information regarding target identity is available (e.g. size or
	color). At present, this information should be rescaled by the
	user to have a comparable or smaller (measurement) variance than
	the spatial displacements.
	MODIFICATION HISTORY:
	2/93 Written by John C. Crocker, University of Chicago (JFI).
	7/93 JCC fixed bug causing particle loss and improved performance
	for large numbers of (>100) particles.
	11/93 JCC improved speed and memory performance for large
	numbers of (>1000) particles (added subnetwork code).
	3/94 JCC optimized run time for trivial bonds and d<7. (Added
	d-dimensional raster metric code.)
	8/94 JCC added functionality to unscramble non-position data
	along with position data.
	9/94 JCC rewrote subnetwork code and wrote new, more efficient
	permutation code.
	5/95 JCC debugged subnetwork and excessive combinatorics code.
	12/95 JCC added memory keyword, and enabled the tracking of
	newly appeared particles.
	3/96 JCC made inipos a keyword, and disabled the adding of 'new'
	particles when inipos was set.
	3/97 JCC added 'add' keyword, since Chicago users didn't like
	having particle addition be the default.
	9/97 JCC added 'goodenough' keyword to improve memory efficiency
	when using the 'add' keyword and to filter out bad tracks.
	10/97 JCC streamlined data structure to speed runtime for >200
	timesteps. Changed 'quiet' keyword to 'verbose'. Made
	time labelling more flexible (uniform and sorted is ok).
	9/98 JCC switched trajectory data structure to a 'list' form,
	resolving memory issue for large, noisy datasets.
	2/99 JCC added Eric Weeks's 'uberize' code to post-facto
	rationalize the particle id numbers, removed 'add' keyword.
	This code 'track.pro' is copyright 1999, by John C. Crocker.
	It should be considered 'freeware'- and may be distributed freely
	(outside of the military-industrial complex) in its original form
	when properly attributed.
	-
	UNQ: A nice 'library' routine to find unique elements in an array,
	'built-in' to improve portability
	$Id: uniq.pro,v 1.1 1993/04/02 19:43:31 idl Exp $
	MODIFICATION HISTORY:
	29 July 1992, ACY - Corrected for case of all elements the same.
	MODIFICATION HISTORY:
	Daniel Larson, Cornell University
	15 May 2002, DRL - added input code to read *.loc file and ouput *.trk file
	21 April 2004, DRL - added code to append track parameters to the .par file
	***************** end of track.pro
	'tracker.pro' starts here
function track, parameters, verbose=verbose, quiet=quiet
filename=parameters.locFilename
maxdisp=parameters.maxdisp
if parameters.iniposx + parameters.iniposy GT 0 then inipos=[parameters.iniposx, parameters.iniposy]
track_memory=parameters.track_memory
dim=parameters.dim
goodenough=parameters.goodenough
widget_control, parameters.outputlocalizeID, set_value='Tracking...', /append
widget_control, parameters.outputlocalizeID, set_value='initial x:'+string(parameters.iniposx)+' initial y:'+string(parameters.iniposy), /append
on_error,2	dump local variables if there is an error
	******************************************************************
	READ the data file generated by localize.pro (modified 5/14/02 by DRL)
xyzs = read_loc(filename)
if (xyzs[0] eq -1) then begin
res=dialog_message('Error in READ_LOC, TRACK quitting', title='Error in TRACK')
return, -1
endif
	Add TRACK.PRO parameters to the .par file (modified 4/21/04 by DRL)
parfile=filename
s=strpos(parfile, '.loc')
strput, parfile, '.par', s
openu, 1, parfile, /append, error=err
IF (err NE 0) then begin
res=dialog_message(!ERROR_STATE.MSG, title='File error in TRACK')
return, -1
endif
printf, 1, ' '
printf, 1, 'TRACK.PRO paramaters'
printf, 1, 'maxdisp =', maxdisp
if keyword_set(inipos) then printf, 1, 'inipos=', inipos
if keyword_set(track_memory) then printf, 1, 'track_memory=', track_memory
if keyword_set(dim) then printf, 1, 'dim=', dim
if keyword_set(goodenough) then printf, 1, 'goodenough=', goodenough
close, 1
	********************************************************************
dd = n_elements(xyzs(*,0)) - 1
if not keyword_set(dim) then begin
dim = 2 < dd
message,' Setting dim = '+strcompress(string(dim))+' by default',/inf
endif
if not keyword_set(track_memory) then track_memory = 0
widget_control, parameters.outputlocalizeID, set_value='track memory:'+string(track_memory), /append
	check the input time vector is ok, i.e. sorted and uniform
t = reform( xyzs(dd,*) )
st = shift(t,1)
st = t(1:*)-st(1:*)
if total( st lt 0 ) ne 0 then message,' Error- Time vector out of order!'
w = where( st gt 0, z )
if w(0) eq -1 then message," Error- All positions are at the same time!"
z = z+1L
if (total( st(w) ne st(w(0)) ) ne 0) then $
message,' Warning- Time vector gapped or not evenly gridded!',/inf
	partition the input data by unique times
res = unq(t)
res = res+1
res = [0,res,n_elements(t)]
	get the initial positions
ngood = res(1) - res(0)
eyes = findgen(ngood) + res(0)
if keyword_set( inipos ) then begin
pos = inipos(0:dim-1,*)
istart = 0L
n = n_elements(pos(0,*))
endif else begin
pos = xyzs(0:dim-1,eyes)
istart = 1L	we don't need to track t=0.
n = ngood
endelse
	how long are the 'working' copies of the data?
zspan = 50
if n gt 200 then zspan = 20
if n gt 500 then zspan = 10
resx = lonarr(n,zspan) - 1
bigresx = lonarr(n,z) - 1
mem = lonarr( n )
uniqid = findgen( n )
maxid = n
olist = [0.,0.]
if keyword_set(goodenough) then begin
dumphash = bytarr( n )
nvalid = intarr( n )
endif
	we may not need to track the first time step!
if not keyword_set(inipos) then begin
resx(*,0) = eyes
if keyword_set(goodenough) then nvalid = nvalid+1
endif
	set up some nice constants
maxdisq = maxdisp^2
verbose = keyword_set( verbose )
	Use fancy code for large n, small d
notnsqrd = (sqrt(n*ngood) ge 200) AND (dim lt 7)
if notnsqrd then begin
	construct the vertices of a 3x3x3... d-dimensional hypercube
cube = lonarr(dim,3^dim, /nozero)
for d=0,dim-1 do begin
numb = 0
for j=0,(3^dim)-1,3^d do begin
cube(d,j:j+(3^d)-1) = numb
numb = (numb+1) mod 3
endfor
endfor
	calculate a blocksize which may be greater than maxdisp, but which
	keeps nblocks reasonably small.
volume = 1
for d=0,dim-1 do begin
minn = min(xyzs(d,w),max=maxx)
volume = volume*(maxx-minn)
endfor
blocksize = max( [maxdisp,(float(volume)/(20*ngood))^(1.0/dim)] )
endif
	Start the main loop over the frames.
for i=istart,z-1 do begin
ispan = i mod zspan
	Get the new particle positions.
m = res(i+1) - res(i)
eyes = findgen(m) + res(i)
if m gt 0 then begin
xyi=xyzs(0:dim-1,eyes)
found = bytarr( m )
	THE TRIVIAL BOND CODE BEGINS
if notnsqrd then begin
	Use the raster metric code to do trivial bonds
	construct "s", a one dimensional parameterization of the space
	( which consists of the d-dimensional raster scan of the volume.)
abi = long(xyi/blocksize)
abpos = long(pos/blocksize)
si = lonarr(m)
spos = lonarr(n)
dimm = lonarr(dim, /nozero)
coff = long(1)
for j=0,dim-1 do begin
minn = min([[abi(j,*)],[abpos(j,*)]],max=maxx)
abi(j,*) = abi(j,*) - minn
abpos(j,*) = abpos(j,*) - minn
dimm(j) = maxx-minn+1
si = si + abi(j,*)*coff
spos = spos + abpos(j,*)*coff
coff = coff*dimm(j)
endfor
nblocks = coff	the # of blocks in the volume
	trim down (intersect) the hypercube if its too big to fit in the
	particle volume. (i.e. if dimm(j) lt 3)
cub = cube
deg = where( dimm lt 3 )
if deg(0) ne -1 then begin
for j=0,n_elements(deg)-1 do cub = cub( *, where( cub( $
deg(j),* ) lt dimm(deg(j))) )
endif
	calculate the "s" coordinates of hypercube (with a corner @ the origin)
scube = lonarr(n_elements(cub(0,*)))
coff = long(1)
for j=0,dim-1 do begin
scube = scube + cub(j,*)*coff
coff = coff*dimm(j)
endfor
	shift the hypercube "s" coordinates to be centered around the origin
coff = long(1)
for j=0,dim-1 do begin
if dimm(j) ge 3 then scube = scube - coff
coff = coff*dimm(j)
endfor
scube = (scube + nblocks) mod nblocks
	get the sorting for the particles by their "s" positions.
isort = sort(si)
	make a hash table which will allow us to know which new particles
	are at a given si.
strt = intarr(nblocks) - 1
fnsh = intarr(nblocks, /nozero)
for j=0,m-1 do begin
if strt(si(isort(j))) eq -1 then begin
strt(si(isort(j))) = j
fnsh(si(isort(j))) = j
endif else fnsh(si(isort(j))) = j
endfor
	loop over the old particles, and find those new particles in the 'cube'.
coltot = intarr( m )
rowtot = intarr( n )
which1 = intarr( n, /nozero )
for j=0,n-1 do begin
map = fix(-1)
s = ( scube + spos(j) ) mod nblocks
w = where( strt(s) ne -1 ,ngood)
if ngood ne 0 then begin
s = s(w)
for k=0,ngood-1 do map = [map,isort(strt(s(k)):fnsh(s(k)))]
map = map(1:*)
	find those trivial bonds
distq = fltarr( n_elements(map) )
for d=0,dim-1 do distq = distq + ( xyi(d,map) - pos(d,j) )^2
ltmax = distq lt maxdisq
rowtot(j) = total( ltmax )
if rowtot(j) ge 1 then begin
w = where( ltmax )
coltot( map(w) ) = coltot( map(w) ) +1
which1(j) = map( w(0) )
endif
endif
endfor
ntrk = fix( n - total(rowtot eq 0))
w = where( rowtot eq 1 ,ngood)
if ngood ne 0 then begin
ww = where( coltot( which1(w) ) eq 1 ,ngood)
if ngood ne 0 then begin
resx( w(ww), ispan ) = eyes( which1( w(ww) ))
found( which1( w(ww)) ) = 1B
rowtot( w(ww) ) = 0
coltot( which1(w(ww)) ) = 0
endif
endif
labely = where( rowtot gt 0 ,ngood)
if ngood ne 0 then begin
labelx = where( coltot gt 0 )
nontrivial = 1
endif else nontrivial = 0
endif else begin
	or: Use simple N^2 time routine to calculate trivial bonds
	let's try a nice, loopless way!
	don't bother tracking perm. lost guys.
wh = where( pos(0,*) ge 0, ntrack )
if ntrack eq 0 then begin
widget_control, parameters.outputlocalizeID, set_value='No valid particles to track!', /append
return, -1
endif
xmat = make_array( m, ntrack, /long, /index ) mod m
ymat = transpose( make_array( ntrack, m, /long, /index ) $
mod ntrack )
for d=0,dim-1 do begin
x = reform(xyi(d,*))
y = reform(pos(d,wh))
if d eq 0 then dq = (x(xmat)-y(ymat))^2 $
else dq = dq + (x(xmat)-y(ymat))^2
endfor
ltmax = dq lt maxdisq
	figure out which trivial bonds go with which
rowtot = intarr(n)
rowtot(wh) = total( ltmax, 1 )
if ntrack gt 1 then coltot = total( ltmax, 2 ) $
else coltot = ltmax
which1 = intarr( n )
for j = 0,ntrack-1 do begin
mx = max( ltmax(*,j), w )	max is faster than where
which1(wh(j)) = w
endfor
ntrk = fix( n - total(rowtot eq 0) )
w = where( rowtot eq 1 ,ngood)
if ngood ne 0 then begin
ww = where( coltot( which1(w) ) eq 1 ,ngood)
if ngood ne 0 then begin
resx( w(ww), ispan ) = eyes( which1( w(ww) ))
found( which1( w(ww)) ) = 1B
rowtot( w(ww) ) = 0
coltot( which1(w(ww)) ) = 0
endif
endif
labely = where( rowtot gt 0 ,ngood)
if ngood ne 0 then begin
labelx = where( coltot gt 0 )
nontrivial = 1
endif else nontrivial = 0
endelse
	THE TRIVIAL BOND CODE ENDS
if nontrivial then begin
xdim = n_elements( labelx )
ydim = n_elements( labely )
	make a list of the non-trivial bonds
bonds = lonarr(2)
bondlen = 0.
for j=0,ydim-1 do begin
distq = fltarr( xdim )
for d=0,dim-1 do begin
distq = distq + ( xyi(d,labelx) - pos(d,labely(j)) )^2
endfor
w = where( distq lt maxdisq, ngood )
bonds = [[bonds],[ transpose(w), lonarr(1,ngood)+j]]
bondlen = [ bondlen, distq( w ) ]
endfor
bonds = bonds(*,1:*)
bondlen = bondlen(1:*)
numbonds = n_elements( bonds(0,*) )
mbonds = bonds
if max([xdim,ydim]) LT 4 then begin
nclust = 1
maxsz = 0
mxsz = xdim
mysz = ydim
bmap = lonarr(n_elements(bonds(0,*))) - 1
endif else begin
	THE SUBNETWORK CODE BEGINS
lista = intarr( numbonds )
listb = intarr( numbonds )
nclust = 0
maxsz = 0
thru = xdim
while thru NE 0 do begin
	the following code extracts connected sub-networks of the non-trivial
	bonds. NB: lista/b can have redundant entries due to
	multiple-connected subnetworks.
w = where( bonds(1,*) GE 0 )
lista(0) = ( bonds( 1,w(0) ) )
listb(0) = ( bonds( 0,w(0) ) )
bonds(*,w(0)) = -(nclust+1)
adda = 1 & addb = 1
donea = 0 & doneb = 0
repeat begin
if (donea NE adda) then begin
w = where( bonds(1,*) EQ lista(donea), ngood)
if ngood NE 0 then begin
listb(addb:addb+ngood-1) = bonds(0,w)
bonds(*,w) = -(nclust+1)
addb=addb+ngood
endif
donea=donea+1
endif
if (doneb NE addb) then begin
w = where( bonds(0,*) EQ listb(doneb), ngood)
if ngood NE 0 then begin
lista(adda:adda+ngood-1) = bonds(1,w)
bonds(*,w) = -(nclust+1)
adda=adda+ngood
endif
doneb=doneb+1
endif
endrep until (donea EQ adda) and (doneb EQ addb)
	a thing of beauty is a joy forever.
xsz = n_elements( unq( listb( 0:doneb-1 ),$
sort(listb( 0:doneb-1)) ) )
ysz = n_elements( unq( lista( 0:donea-1 ),$
sort(lista( 0:donea-1)) ) )
if xsz*ysz GT maxsz then begin
maxsz = xsz*ysz
mxsz = xsz
mysz = ysz
endif
thru = thru - xsz
nclust = nclust + 1
endwhile
bmap = reform( bonds(0,*) )
endelse
	THE SUBNETWORK CODE ENDS
if verbose then begin
if nclust GT 1 then message,strcompress(i)+': '+'Permuting'+$
strcompress(nclust)+' networks',/inf $
else message,strcompress(i)+': '+'Permuting'+ $
strcompress(nclust)+' network',/inf
message,' Max. network:'+strcompress(mxsz)+' x'+$
strcompress(mysz),/inf
if keyword_set( add ) then message,' Tracking'+$
strcompress(n)+' particles.',/inf
endif
	THE PERMUTATION CODE BEGINS
for nc = 0,nclust-1 do begin
w = where( bmap EQ -(nc+1), nbonds )
bonds = mbonds( *,w )
lensq = bondlen( w )
uold = bonds( 0,unq( bonds(0,*),sort( bonds(0,*)) ) )
nold = n_elements( uold )
unew = bonds( 1,unq( bonds(1,*) ) )
nnew = n_elements( unew )
	check that runtime is not excessive
if nnew gt 5 then begin
rnsteps = 1D
for ii = 0,nnew-1 do begin
rnsteps = rnsteps * n_elements( where( bonds(1,*) $
eq unew(ii) ) )
if rnsteps gt 5.e+4 then begin
message,$
' Warning: difficult combinatorics encountered.',/inf
message,$
' Program may not finish- Try reducing maxdisp.',/inf
endif
if rnsteps gt 2.e+5 then begin
termination_res=dialog_message(' Excessive Combinatorics! Try reducing maxdisp.', title='TRACK termination')
return, -1
endif
endfor
endif
st = intarr( nnew ) & fi = intarr( nnew )
h = intarr( nbonds ) & ok = intarr( nold ) + 1
nlost = (nnew - nold) > 0
for ii=0,nold-1 do h( where( bonds(0,*) $
EQ uold(ii) ) ) = ii
st(0) = 0 & fi(nnew-1) = nbonds-1
if nnew gt 1 then begin
sb = reform( bonds(1,*) )
sbr = shift( sb, 1)
sbl = shift( sb, -1)
st(1:*) = where( sb(1:*) ne sbr(1:*) ) +1
fi(0:nnew-2) = where( sb(0:nbonds-2) ne sbl(0:nbonds-2) )
endif
checkflag = 0
repeat begin
pt = st - 1
lost = intarr( nnew )
who = 0 & losttot = 0
mndisq = nnew*maxdisq
repeat begin
if pt(who) ne fi(who) then begin
w = where( ok(h(pt(who)+1:fi(who))), ngood )
if ngood gt 0 then begin
if pt(who) ne st(who) -1 then $
ok(h(pt(who))) = 1
pt(who) = pt(who) + 1 + w(0)
ok(h(pt(who))) = 0
if who eq nnew-1 then begin
	place #1 calc. tot. sqr. disp.
ww = where( lost eq 0 )
dsq = total( lensq(pt(ww)) ) + $
losttot*maxdisq
if dsq lt mndisq then begin
minbonds = pt( ww )
mndisq = dsq
endif
endif else begin
who = who +1
endelse
endif else begin
if not lost(who) and (losttot ne nlost)$
then begin
lost(who) = 1
losttot = losttot +1
if pt(who) ne st(who) -1 then $
ok(h(pt(who))) = 1
if who eq nnew-1 then begin
	place #2 calc. tot. sqr. disp.
ww = where( lost eq 0 )
dsq = total( lensq(pt(ww)) )$
+ losttot*maxdisq
if dsq lt mndisq then begin
minbonds = pt( ww )
mndisq = dsq
endif
endif else begin
who = who +1
endelse
	Fight the 'c' power- long live IDL!
endif else begin
if pt(who) ne st(who) -1 then $
ok(h(pt(who))) = 1
pt(who) = st(who) -1
if lost(who) then begin
lost(who) = 0
losttot = losttot -1
endif
who = who -1
endelse
endelse
endif else begin
if not lost(who) and (losttot ne nlost)$
then begin
lost(who) = 1
losttot = losttot +1
if pt(who) ne st(who) -1 then $
ok(h(pt(who))) = 1
if who eq nnew-1 then begin
	place #3 calc. tot. sqr. disp.
ww = where( lost eq 0 )
dsq = total( lensq(pt(ww)) ) + $
losttot*maxdisq
if dsq lt mndisq then begin
minbonds = pt( ww )
mndisq = dsq
endif
endif else begin
who = who +1
endelse
endif else begin
if pt(who) ne st(who) -1 then $
ok(h(pt(who))) = 1
pt(who) = st(who) -1
if lost(who) then begin
lost(who) = 0
losttot = losttot -1
endif
who = who -1
endelse
endelse
endrep until who eq -1
checkflag = checkflag +1
if checkflag eq 1 then begin
	we need to check that our constraint on nlost is not forcing us away from
	the minimum id's
plost = min([ fix( mndisq/maxdisq ) , nnew-1 ])
if plost gt nlost then nlost = plost else checkflag = 2
endif
endrep until checkflag eq 2
	update resx using the minimum bond configuration
resx(labely(bonds(1,minbonds)),ispan) = $
eyes(labelx(bonds(0,minbonds)))
found( labelx(bonds(0,minbonds)) ) = 1
endfor
	THE PERMUTATION CODE ENDS
endif else if verbose then $
message,strcompress(i)+': Only trivial networks',/inf
	here we want to update our initial position estimates
w = where( resx(*,ispan) ge 0 ,nww)
if nww gt 0 then begin
pos(*,w) = xyzs(0:dim-1,resx(w,ispan))
if keyword_set(goodenough) then nvalid(w) = nvalid(w) + 1
endif else widget_control, parameters.outputlocalizeID, set_value='Warning, tracking zero particles!', /append
	we need to add new guys, as appropriate.
newguys = where( found eq 0, nnew )
if (nnew gt 0) and not keyword_set(inipos) $
then begin
newarr = fltarr( nnew, zspan ) - 1.
resx = [resx,newarr]
resx(n:*,ispan) = eyes(newguys)
pos = [[pos],[xyzs(0:dim-1,eyes(newguys))]]
mem = [mem,bytarr(nnew)]
uniqid = [uniqid,findgen(nnew)+maxid]
maxid = maxid + nnew
if keyword_set(goodenough) then begin
dumphash = [dumphash,bytarr(nnew)]
nvalid = [nvalid,intarr(nnew)+1]
endif
n = n + nnew
endif
endif else message," Warning- No positions found for t="$
+strcompress(i)+"!",/inf
	update the 'memory' array
w = where( resx(*,ispan) ne -1, nok )
if nok ne 0 then mem( w ) = 0	guys get reset if they're found
mem = mem + ( resx(*,ispan) eq -1 )
	if a guy has been lost for more than memory times, mark him as permanently
	lost. For now, set these guys to pos = ( -maxdisp, -maxdisp, ... ),
	so we can never track them again. It would be better to make a smaller
	pos, but then we'd have to change 'n', which would be gnarly.
wlost = where( mem eq track_memory+1, nlost )
if nlost gt 0 then begin
pos(*,wlost) = - maxdisp
	check to see if we should 'dump' newly lost guys
if keyword_set(goodenough) then begin
wdump = where( nvalid(wlost) lt goodenough, ndump )
if ndump gt 0 then dumphash( wlost(wdump) ) = 1B
endif
endif
	we need to insert the working copy of resx into the big copy bigresx
	do our house keeping every zspan time steps (dumping bad lost guys)
if (ispan eq zspan-1) or (i eq z-1) then begin
	if a permanently lost guy has fewer than goodenough valid positions
	then we 'dump' him out of the data structure- this largely alleviates
	memory problems associated with the 'add' keyword and 'noise' particles
	To improve speed- do it infrequently.
	in case we've added some we need to pad out bigresx too
nold = n_elements( bigresx(*,0) )
nnew = n - nold
if nnew gt 0 then begin
newarr = fltarr( nnew, z ) - 1.
bigresx = [bigresx,newarr]
endif
if keyword_set(goodenough) then begin
if (total(dumphash) gt 0) then begin
if verbose then message,'Dumping bad trajectories...',/inf
wkeep = where( dumphash eq 0, nkeep )
resx = resx(wkeep,*)
bigresx = bigresx(wkeep,*)	this really hurts runtime
pos = pos(*,wkeep)
mem = mem(wkeep)
uniqid = uniqid(wkeep)
nvalid = nvalid(wkeep)
n = nkeep
dumphash = bytarr(nkeep)
endif
endif
if not verbose and not keyword_set(quiet) then $
widget_control, parameters.outputlocalizeID, set_value=strcompress(i+1)+' of'$
+strcompress(z)+' done. Tracking'+strcompress(ntrk)$
+' particles,'+strcompress(n)+' tracks total.',/append
bigresx(*,i-ispan:i) = resx(*,0:ispan)
resx = lonarr(n,zspan) - 1
	We should pull permanently lost guys, parse them and concat them
	onto the 'output list', along with their 'unique id' number to
	make scanning the data files a little easier. Do infrequently.
wpull = where( pos(0,*) eq -maxdisp, npull )
if npull gt 0 then begin
	pos( 0, wpull ) = -2*maxdisp
lillist = [0.,0.]
for ipull = 0,npull-1 do begin
wpull2 = where( bigresx(wpull(ipull),*) ne -1, npull2 )
lillist = [[lillist],[bigresx(wpull(ipull),wpull2),$
fltarr(1,npull2)+uniqid(wpull(ipull))]]
endfor
olist = [[olist],[lillist(*,1:*)]]
endif
	now get rid of the guys we don't need anymore....
	but watch out for when we have no valid particles to track!
wkeep = where( pos(0,*) ge 0, nkeep )
if nkeep eq 0 then print," We're going to crash now, no particles...."
resx = resx(wkeep,*)
bigresx = bigresx(wkeep,*)	this really hurts runtime
pos = pos(*,wkeep)
mem = mem(wkeep)
uniqid = uniqid(wkeep)
n = nkeep
dumphash = bytarr(nkeep)
if keyword_set(goodenough) then nvalid = nvalid(wkeep)
endif
endfor	the big loop over z time steps....
	make a final scan for short trajectories that weren't lost at the end.
if keyword_set(goodenough) then begin
nvalid = total(bigresx ge 0, 2)
wkeep = where( nvalid ge goodenough, nkeep )
if nkeep EQ 0 then begin
dummy=dialog_message('Goodenough criteria not met.', title='Track quitting.')
return, -1
endif
if nkeep lt n then begin
help, bigresx
help, wkeep
bigresx = bigresx(wkeep,*)
n = nkeep
uniqid = uniqid(wkeep)
pos = pos(*,wkeep)
endif
endif
	make the final scan to 'pull' everybody else into the olist.
wpull = where( pos(0,*) ne -2*maxdisp, npull )
if npull gt 0 then begin
lillist = [0.,0.]
for ipull = 0,npull-1 do begin
wpull2 = where( bigresx(wpull(ipull),*) ne -1, npull2 )
lillist = [[lillist],[bigresx(wpull(ipull),wpull2),$
fltarr(1,npull2)+uniqid(wpull(ipull))]]
endfor
olist = [[olist],[lillist(*,1:*)]]
endif
olist = olist(*,1:*)
	free up a little memory for the final step!
bigresx = 0
resx = 0
	need to make up a result array!
if verbose then message,"Preparing result array...",/inf
nolist = n_elements(olist(0,*))
res = fltarr(dd+2,nolist)
for j = 0,dd do begin
res(j,*) = xyzs(j,olist(0,*))
endfor
res(dd+1,*) = olist(1,*)
	******************************************************************
	OUTPUT results to a data file (modified 5/14/02 by DRL)
output_file = filename
s=strpos(output_file, 'loc')
strput, output_file, 'trk', s
openw, 1, output_file, ERROR=err1
IF (err1 NE 0) then begin
res=dialog_message(!ERROR_STATE.MSG+string(10B)+string(10B)+$
'tracking output file may already be open.' , title='File error in TRACK')
return, -1
endif
printf, 1, FORMAT = '(5(f11.3, " "))', luberize(res)
close, 1
res=dialog_message('data written to: '+ output_file, title='TRACK finished')
	********************************************************************
return,luberize(res)
end
