# Supplementary material for: Kinetic competition during the transcription cycle results in stochastic RNA processing
Source: eLife. 2014 Oct 1;3:e03939. doi: 10.7554/eLife.03939 (PMC4210818; doi:10.7554/eLife.03939)
Supplement: Source code 1. — DOI: http://dx.doi.org/10.7554/eLife.03939.032 [file elife03939s003.zip › localizeApp/trackButton.pro]

PRO trackButton, event

;get the global strucutre
widget_control, event.top, GET_Uvalue=info

    widget_control, info.maxdispID, get_value=maxdisp
    widget_control, info.iniposxID, get_value=iniposx
    widget_control, info.iniposyID, get_value=iniposy
    widget_control, info.track_memoryID, get_value=track_memory
    widget_control, info.dimID, get_value=dim
    widget_control, info.goodenoughID, get_value=goodenough


trackparameters={$
    locFilename:info.locFilename, $
    maxdisp:maxdisp, $
    iniposx:iniposx, $
    iniposy:iniposy, $
    track_memory:track_memory, $
    dim:dim, $
    goodenough:goodenough, $
    outputlocalizeID:info.outputlocalizeID $
     }

;call localize.pro
res=track(trackparameters)
;print, trackparameters
if res[0] eq -1 then ret=dialog_message('Track did not finish.  Adjust Parameters.  Try again.', title='Error in track_button.')

return
end
