# Supplementary material for: Kinetic competition during the transcription cycle results in stochastic RNA processing
Source: eLife. 2014 Oct 1;3:e03939. doi: 10.7554/eLife.03939 (PMC4210818; doi:10.7554/eLife.03939)
Supplement: Source code 1. — DOI: http://dx.doi.org/10.7554/eLife.03939.032 [file elife03939s003.zip › localizeApp/trackmanualbutton.pro]

PRO trackManualButton, event

;get the global strucutre
widget_control, event.top, GET_Uvalue=info

    widget_control, info.maxdispID, get_value=maxdisp
    widget_control, info.iniposxID, get_value=iniposx
    widget_control, info.iniposyID, get_value=iniposy
    widget_control, info.track_memoryID, get_value=track_memory
    widget_control, info.dimID, get_value=dim
    widget_control, info.goodenoughID, get_value=goodenough
    widget_control, info.xpositionID, get_value=x
    widget_control, info.ypositionID, get_value=y

print, x, y
;READ the data file 

xyzs = read_loc(info.locFilename)

if (xyzs[0] eq -1) then begin
    res=dialog_message('Error in TrackManualButton, routine quitting', title='Error in TrackManualButton')
    return
    endif

;Add TRACK.PRO parameters to the .par file  (modified 4/21/04 by DRL)
parfile=info.locFilename
s=strpos(parfile, '.loc')
strput, parfile, '.par', s
openu, 1, parfile, /append, error=err
IF (err NE 0) then begin
    res=dialog_message(!ERROR_STATE.MSG, title='File error in TRACK')
    return
    endif

;printf, 1, ' '
;printf, 1, 'TRACK.PRO paramaters'
;printf, 1, 'manual tracking'
close, 1

trackparameters={$
    locFilename:info.locFilename, $
    maxdisp:maxdisp, $
    iniposx:iniposx, $
    iniposy:iniposy, $
    track_memory:track_memory, $
    dim:dim, $
    goodenough:goodenough, $
    outputlocalizeID:info.outputlocalizeID $
     }

return
end
