# Supplementary material for: Kinetic competition during the transcription cycle results in stochastic RNA processing
Source: eLife. 2014 Oct 1;3:e03939. doi: 10.7554/eLife.03939 (PMC4210818; doi:10.7554/eLife.03939)
Supplement: Source code 1. — DOI: http://dx.doi.org/10.7554/eLife.03939.032 [file elife03939s003.zip › localizeApp/unq.pro]

function UNQ, ARRAY, IDX

; Check the arguments.
  s = size(ARRAY)
  if (s(0) eq 0) then message, 'ARRAY must be an array.'
  if n_params() ge 2 then begin      ;IDX supplied?
     q = array(idx)
     indices = where(q ne shift(q,-1), count)
     if (count GT 0) then return, idx(indices) $
     else return, n_elements(q)-1
  endif else begin
     indices = where(array ne shift(array, -1), count)
     if (count GT 0) then return, indices $
     else return, n_elements(ARRAY)-1
  endelse
end
