# Supplementary material for: Kinetic competition during the transcription cycle results in stochastic RNA processing
Source: eLife. 2014 Oct 1;3:e03939. doi: 10.7554/eLife.03939 (PMC4210818; doi:10.7554/eLife.03939)
Supplement: Source code 1. — DOI: http://dx.doi.org/10.7554/eLife.03939.032 [file elife03939s003.zip › localizeApp/widget_height.pro]

function widget_height, widget
  widgetGeometry = widget_info(widget, /geometry)
  return, widgetGeometry.scr_ysize + 2*widgetGeometry.margin
end
