# Supplementary material for: Kinetic competition during the transcription cycle results in stochastic RNA processing
Source: eLife. 2014 Oct 1;3:e03939. doi: 10.7554/eLife.03939 (PMC4210818; doi:10.7554/eLife.03939)
Supplement: Source code 1. — DOI: http://dx.doi.org/10.7554/eLife.03939.032 [file elife03939s003.zip › localizeApp/zeiss5__define.pro]

PRO zeiss5__define
   tmp = {zeiss5, $
            magic:0l,  $
            size:0l,  $
            x_dim:0l,  $
            y_dim:0l,  $
            z_dim:0l,  $
            channels:0l,  $
            t_dim:0l,  $
            datatype:0l,  $
            thumb_x_dim:0l,  $
            thumb_y_dim:0l,  $
            x_size:0.d,  $
            y_size:0.d,  $
            z_size:0.d,  $
            scantype:0l, $
            c_datatype:0l,  $
            offs_vectoro: 0l,  $
            offs_inlut: 0l,  $
            offs_outlut:0l,  $
            offs_channelcol:0l,  $
            timeint:0.d,  $
            offs_chandatatypes:0l,  $
            offs_scaninfo:0l,  $
            offs_ksdata:0l,  $
            offs_timestamps:0l,  $
            offs_eventlist:0l,  $            
            offs_roi:0l,  $            
            offs_bleachroi:0l,  $            
            offs_nextrec:0l,  $            
            reserved:lonarr(90)}
 END             
